# Supplementary material for: Prevalence of diabetes mellitus amongst hospitalized tuberculosis patients at an Indian tertiary care center: A descriptive analysis
Source: PLoS One. 2018 Jul 18;13(7):e0200838. doi: 10.1371/journal.pone.0200838 (PMC6051633; doi:10.1371/journal.pone.0200838)
Supplement: S1 Data Set — (XLSX) [file pone.0200838.s001.xlsx]

## Sheet: TBDM_data_06.14
IDNO	TypeTB	EPTBsite	Age	Sex	HiTB	HIV	HIVduration	HIVtreatmnt	Smoking	Alcoholic	Diabetes	DMetiology	DMtype	RandomBS	FastingBS	HbA1c	PostprandBS	NoOHA	Insulin	ESR	ESR classification	SerumAlbumin	Hb	HB classification (female)	HB classification male	Riskfactors1	Riskfactors2	Risk factor classification	Risk factor classification 2	Height (cm)	Height (m)	Height (m2)	Weight (kg)	BMI
3	2	4	41	2		2					2			124				0					11.9	Mild
2	2	9	37	1		2					2			144		5.9	124	0		18	Normal	4.04	13.8		Normal					162			99.96	38.0887
3	1		40	2		1								114						103	Severe	2.76	7.5	Mild						158			69.5	27.8401
4	2	2	52	1							1	1		310		10.4				50	Abnormal	3.57	14.5		Normal					172			69.5	23.5
5	1		19	1	2	2					2			95	85					14	Normal		14.7		Normal					160			45	17.5781
6	1		72	1	2	2					1	1				6.8			2				9.4		Mild					145			39.3	18.7
7	1		48	2	2	2					2			94									10.2	Mild						152			55	23.8054
8	1		39	1	2	2					2			113									11.8		Mild
9	1		48	1	2	2					1	1	2			10.8			2				15.1		Normal
10	2		25	1		2			3	3	2					6.2				65	Abnormal		12.2		Mild
11	2	5	25	1	2	2			3	3	2			98	94					52	Abnormal		9.3		Mild					170			70	24.2215
12	1		52	1	2	2			3	3	1	1	2	146	132	14.6	162	1	2	9	Normal		14.6		Normal
13	1		74	1	2	2			2	2	1	2	2	239	143		259	1	1	9													50.6
14	1		66	1	2	2			4	4	1	2	2	222				1	2			3.11	11.2		Mild
15	1		58	1	2	2			2	1	1	2	2		206	11.6	182	1	1			3.02	7.1		Mild								57.4
16	1		81	1										91
17	1		45	1	1	2			4	4	2			107						90	Abnormal	1.74	6.9		Severe					165			40	14.6924
18	1		42	1	2	2					1	2	2	303		11.1		2	2			3.56	13.2		Normal					179			46	14.4
19	1		40	1	2	2			4	4	1	1		293		6.8			2														45.91
20	1		54	2		2			4	4	2			88		5.7						3.99	12.7	Normal						157			49	19.8791
21	1		54	1	1	2			4	2	2			93						40	Abnormal	2.93	10		Mild
22	1		62	1	2	2			4	4	1	2	2		334	7.5	292	1	1	59	Abnormal		11.2		Mild					166			69	25
23	1		70	1	2	2			3	3	1	2	2	143	96	9.4	187	1	2	71	Abnormal	3.11	12.5		Mild					166			65	23.6
24	1		66	1	2	2			1	1	2			170						78	Abnormal	1.74	9		Mild
25	1		60	1	2	2			4	4	2			115								3.5	14.2		Normal								46
26	1		66	1	1	2			4	2	1	2	2		179		299	2	1	44	Abnormal		9.6		Mild								48
28	1		63	2	2	2			4	4	1	2	2	48	143	8.7	353	1	1	79	Abnormal	3.7	10.7	Mild
29	1		33	1		2			1	3	2			90									11.3		Mild								47
30	1		42	1	2	2			4	4	2			88						18	Normal		11.8		Mild					148			37	16.8919
31	1		28	2	2	2			4	4	2			111	93					98	Abnormal	3.33	8.8	Mild						153			39	16.6603
32	1		64	1	2	2			2	1	1	2	2	272	196	10.8	328	2	2			3.38	12.8		Mild								76.5
33	1			1	2	2			4	4	2			131						59	Abnormal	3.9	11.9		Mild					171.5			46	15.6397
34	1		24	2	1	2			3	3	2			87						39	Abnormal		11.6	Mild									50
35	1		52	1	1	2			4	1	2			100	87	4.9				8	Normal	3.58	10.5		Mild					161.5			48	18.4033
36	1		63	1	2	2			4	4	1	2	2	134		8.9		1	2	104	Severe	3.4	8.3		Mild	lymphoma		Cancer					59
37	1		62	1	2	2			3	1	2			115									10.8		Mild								42
38	1		48	1	1	2			4	4	1	2	2	113				1	1	96	Abnormal	2.62	8.2		Mild
39	1		46	1	2	2			1	1	2			113		6.2						2.97	11.7		Mild
40	1		20	2		2			3	3	2			105						51	Abnormal		9	Mild
42	1		61	1	2	2			4	4	2			85						90	Abnormal	3.44	8.4		Mild	jaundice		CLD		177	1.77	3.13	52	16.6
43	1		36	1	2	2			3	3	1	2	1		135		115	1	2				13.2		Normal					183	1.83	3.35	75.9	22.7
44	1		23	2	2	2			3	3	2			81						64	Abnormal	3.4	8.7	Mild		Brochial asthma	microsystic aneamia	Lung disease	Iron deficiency	147.5	1.475	2.18	35	16.09
45	1		27	1	1	2			2	1	2			138						7	Normal	4.27	12.9		Mild
46	1		46	1	2	2			3	4	2			125						35	Abnormal	3.75	13.1		Normal	brochial asthma		Lung disease		161	1.61	2.59	39	15.05
47	1		47	1	1	2			1	1	1	2	2		171	7.2	199	1	1				11.6		Mild		IHD		Chronic cardiac disease	167.5	1.675	2.81	63	22.5
48	1		27	1	2	2			4	4	2			80												Hydropneumothorax		Lung disease		167	1.67	2.79	37	13.27
49	1		28	1	2	2			4	4	1	2	1	179	53	7.6	152	1	1														65
50	1		46	1	2	2			4	4	2			110						91	Abnormal	3	9.6		Mild					172	1.72	2.96	44	14.87
51	1		48	1	1	2			3	1	2			153	94	6.1	94			37	Abnormal	3.04	11.8		Mild
52	1		49	1	2	2			3	4	2			103						50	Abnormal	2	11.8		Mild	ILD-IPF exacerbation	PVD-LT subdavian ste	Lung disease		167	1.67	2.79	52	18.65
53	1		72	1	2	2			1	4	2				104		112			46	Abnormal	3.07	10.7		Mild	SCC of left Lung	OLDIV L4-L5	Lung disease		175.5	1.755	3.08	53	17.21
54	1		45	2	1	2			3	3	2			111						59	Abnormal		11.1	Mild						189	1.89	3.57	46	12.88
55	1		39	1	1	2			2	1	2			69						101	Severe	3.67	11.7		Mild					162	1.62	2.62	45	17.15
56	1		64	1	1	2			1	4	2			128						85	Abnormal	2.7	10.6		Mild					172	1.72	2.96	55	18.59
57	1		57	1	1	2			4	4	2			120						59	Abnormal	3.6	11.8		Mild					163	1.63	2.66	49	18.44
58	1		27	1	1	2			4	4	2			108						56	Abnormal	3.6	11.9		Mild					160	1.6	2.56	46	17.97
60	1		36	1	2	2			1	1	2			97						99	Abnormal	1.99	9.7		Mild	CLD	Alcohol dep syndrome	CLD		157	1.57	2.46	33.1	13.43
61	1		58	1	2	2			3	3	1	2	2		211	8.2	392	2	1	17	Normal	3.72	12.1		Mild					168	1.68	2.82	65	23
62	1		73.4	1	2	2			1	1	1	1	2	147	130	7.7	94		2	15	Normal	1	15.2		Normal	COPD		Lung disease		165	1.65	2.72	50	18.4
63	1		47	1	2	2			3	1	2			137						140	Severe	2.2	8.6		Mild					166	1.66	2.76	49	17.78
64	1		66	1	2	2			4	4	1	2	2	110	83	6.3	94	1	1	118	Severe	2.48	9.2		Mild	CKD	old CVA	CKD		165	1.65	2.72	55	20.2
65	1		51	1	1	2			4	4	1	2	2		209	8.4		2	2	67	Abnormal	3.82	9.1		Mild	CKD		CKD		169	1.69	2.86	67	23.5
66	1		34	1	2	2			3	1	2			125	100		120			32	Abnormal	3.62	13.7		Normal					159	1.59	2.53	45	17.8
67	1		41	1	1	2			1	3	2			117						68	Abnormal	2.4	11		Mild	HBsAg positive	Hy Pneumothorax	HbSAg+		170	1.7	2.89	45	15.57
68	1		65	1	1	2			1	4	2			73						88	Abnormal	2.92	11.3		Mild					160	1.6	2.56	57	22.27
69	1		52	2	2	2			3	4	2			189	101	6.2	171			50	Abnormal	4.11	13	Normal						160.5	1.605	2.58	42	16.3
70	1		38	2	2	2			4	4	2			165	105	5.4	97			38	Abnormal	4.5	13.3	Normal						150	1.5	2.25	47	20.89
71	1		20	2	2	2			4	4	2			149						140	Severe	3.81	10.3	Mild						155	1.55	2.4	38	15.82
72	1		69	1	2	2			4	4	2			147		6.3				1	Normal	3.5	12.1		Mild
73	1		32	1	2	2			3	3	2			109						60	Abnormal	2.45	12		Mild					164	1.64	2.69	49	18.22
74	1		64	1	2	2			4	4	2			138		5.5				86	Abnormal		10.1		Mild					169	1.69	2.86	57	19.96
75	1		26	2	1	2			3	3	2			106						44	Abnormal	2.89	9.4	Mild						150	1.5	2.25	32	14.22
76	1		69	2	1	2			3	3	1	2	2	384	169	9.9	328	1	1	48	Abnormal	4.27	12.4	Normal		HTN		HTN		145	1.45	2.1	53	25.2
77	1		50	1	2	2			3	3	2			84						35	Abnormal		13.4		Normal					168	1.68	2.82	43.3	15.34
78	1		60	1	1	2			4	4	2			151						67	Abnormal	2.96	11.9		Mild					175	1.75	3.06	35	11.43
79	1		32	1	2	2			4	4	2			114						81	Abnormal	3.14	4.9		Severe
80	1		30	1	2									105		5.4
81	2	1	28	2	2	2			4	4	2			119								3.43	11.5	Mild						147.5	1.475	2.18	40	18.39
82	2	1	36	1	1	1	1	1	4	4	2			152									13.1		Normal					165	1.65	2.72	65.54	24.07
83	2	1	51	2	2	2			4	4	2			113		6				30	Abnormal	3.3	8.9	Mild						142	1.42	2.02	30.82	15.28
84	1		23	1	1	2			4	4	2			92						41	Abnormal	4.4	12.6		Mild					163	1.63	2.66	50	18.82
85	1		55	1	2	2			4	4	2	2		134						62	Abnormal		10.6		Mild					164	1.64	2.69	42.56	15.82
86	2	1	30	1	2	2			4	4	2	1		104		5.3	108			4	Normal	4.35	14.7		Normal					166	1.66	2.76	63	22.86
87	2	11	23	2	2	2			4	4	2			175									11.5	Mild
89	1		26	2	2	2			3	3	2									40	Abnormal	3.47	11.7	Mild						151	1.51	2.28	39	17.1
90	1		56	1	2	2			3	3	2	1		93						50	Abnormal	2.67	11.8		Mild					150	1.5	2.25	40	17.78
91	1		45	1	2	2			3	3	1	1	2		100	6.6	140	1	2			3.88								166	1.66	2.76	53	19.2
92	1		60	1	2	2			4	4	1	1	2	166	129	13.1		1	2	36	Abnormal	3.89	12.6		Mild								56
93	1		67	1	2	2			2	3	2			108						80	Abnormal		10.2		Mild					152	1.52	2.31	42	18.18
94	1		38	1	2	2			4	4	1	2	2	364	233	10	276	1	2			4.2	12.2		Mild					163	1.63	2.66	67	25.2
95	1		64	1	2	2			4	4	2			123						7	Normal	3.67	13.2		Normal					159	1.59	2.53	40	15.82
96	1		42	1	2	2			4	4	1	1	2	223		10.4			1	38	Abnormal	4.04	13		Normal								67
97	1		65	1	2	2			3	1	2			90						68	Abnormal	3.3	12.99		Mild					165	1.65	2.72	88	32.32
98	1		51	1	2	2			4	4	2			127								3.74	11		Mild					166	1.66	2.76	48	17.42
99	1		47	1	2	2			3	2	2			87	83					48	Abnormal	1.7	9.7		Mild								43
100	1		31	1	1	2			3	1	1	1	2	160		7.3			1				8		Mild
101	1		41	1	2	1	1	2	3	4	2			104						85	Abnormal	1.8	6		Severe								47
102	1		40	1	2	2			4	4	1	1	2	438	481	12.5	640	1	1			3.6	11.8		Mild					166.5	1.665	2.77	46	16.6
103	1		63	1	2	2			1	3	2					6.3				53	Abnormal	3.36	11.9		Mild								46
104	1		22	2	2	2			4	4	2	2		81						29	Abnormal		7.4	Mild						152	1.52	2.31	53	22.94
105	1		55	1	2	2			1	3	2	2		93						89	Abnormal	3.73	10.4		Mild					154.5	1.545	2.39	38	15.92
106	1		61	1	2	2			3	3	1		2	482	407				1			3.52	11.1		Mild					151	1.51	2.28	53	23.2
107	1		44	1	2	1	1	2	4	4	2	2		98								1.74	10.1		Mild
108	1		68	1	2	2			4	4	2			113						45	Abnormal	3.56	11.2		Mild					156	1.56	2.43	39	16.03
109	1		23	2	2	2			4	4	2	2		81						64	Abnormal	3.4	8.7	Mild						147	1.47	2.16	36	16.66
110	1		56	1	2	2			1	1	1	1	2		133		281	2	1	78	Abnormal		10.9		Mild					173	1.73	2.99	62.3	20.8
111	2	7	51	1	2	2			4	4	2	1		240						7	Normal	2.9	12.1		Mild					167	1.67	2.79	36.6	13.12
112	2	7	72	2	1	2			3	3	2	2		107	83					40	Abnormal	4.11	11.6	Mild
113	2	7	45	2	2	2			3	3	2	2		86			109			60	Abnormal	2.99	10.2	Mild						146	1.46	2.13	51.6	24.21
115	2	7	64	1	2	2			4	4	1	2	2	72	48	7.7										HTN	IHD	HTN	Chronic cardiac disease	140.5	1.405	1.97	48	24.3
117	2	13	59	1	2	2			3	1	2			91	78								11.6		Mild					150	1.5	2.25	39	17.33
118	2	7	22	1	2	2			4	4	2	2		113						61	Abnormal	4.1	11.7		Mild								48
119	2	13	62	1	2	1	1	2	4	4	2			106								2.07	7.8		Mild
120	2	7	65	1	2	2			3	3	2			115		5.4				51	Abnormal		13.2		Normal
121	2	7	67	1	1	2			1	1	2			114						54	Abnormal	4.05	10.9		Mild	copd	vap	Lung disease		155	1.55	2.4	46	19.15
123	2	7		1	2	2			4	4	2				78		96			40	Abnormal	3.13	14.8		Normal	copd		Lung disease	Other	170	1.7	2.89	55	19.03
124	2	5	61	1	2	2			4	4	1		2		117		183		1				13		Normal	renal failure	CLD	CKD	CLD
125	2	7	58	2	1	2			3	3	1	1	2	85	84					43	Abnormal		13.5	Normal
128	2	5	23	2	2	2			4	4	2			99						44	Abnormal	4.1	11.1	Mild
130	2	7	40	1	1	1	2	1	4	1	2	1			97					67	Abnormal	2.96	9.9		Mild					153	1.53	2.34	44.9	19.18
131	2	5	42	1	1	2			4	4	2			86						57	Abnormal	2.8	11.3		Mild
132	2	5	38	2	2	2			4	4	2			111						54	Abnormal	2.86	9.1	Mild						143	1.43	2.04	45	22.01
133	2	8	40	1	2	1	1	2	4	4	2	1		80						53	Abnormal	3.08	11.1		Mild					166.5	1.665	2.77	71.3	25.72
134	2	5	32	1	2	2			4	4	2			96						32	Abnormal	3.51	13.5		Mild
137	2	5	58	1	1	2			4	1	2			110								2.34	10.8		Mild	HTN	Liver cirrosiss	HTN	CLD	153	1.53	2.34	57	24.35
138	2	14	59	1	2	2			4	4	2	2		144						56	Abnormal	3.43	12.8		Mild	Brochial asthma	HTN	Lung disease	HTN				47
141	2	8	56	2	2	1	1	3	3	3	2			95	113					30	Abnormal	4.4	12.5	Normal									50.6
142	2	7	50	1	2	2			4	4	1	1	2	113	97	6.4				56	Abnormal	3.24	11.6		Mild	IDA		Other		165	1.65	2.72	57	20.9
143	2	8	57	2	2	2			3	3	2			116		5.9	152			71	Abnormal	4.02	10.1	Mild		COPD	vit D deficency	Lung disease	Other	150	1.5	2.25	38.2	16.98
144	2	5	51	1	2	2			4	4	2			88						62	Abnormal	3.28	7.8		Mild	HBs Ag positive		HbSAg+		167	1.67	2.79	46	16.49
145	2	8	27	2	2	2			4	4	2					6				98	Abnormal		9.6	Mild						143	1.43	2.04	44.9	21.96
146	2	8	56	1	2	2			1	1	2			102						75	Abnormal		8.6		Mild					165	1.65	2.72	49	18
147	2	8	47	1	2	1	1	2	3	3	2	2		95						7	Normal		11.7		Mild					165	1.65	2.72	46	16.9
148	2	4	42	2	2	2			3	3	2			109						74	Abnormal		9.8	Mild						146	1.46	2.13	42	19.7
149	2	4	25	2	2	2			3	3	2			90		5.6				53	Abnormal	3.69	10	Mild
150	2	4	70	1	2	2			4	4	2			101						9	Normal		13		Normal					164	1.64	2.69	50	18.59
154	2	4	63	2	2	2			4	4	2			122	95	6.3	181			59	Abnormal	3.6	12.5	Normal
155	2	4	38	2	2	2			4	4	2			162	99	5.3	97			40	Abnormal		11.5	Mild						148	1.48	2.19	32	14.61
156	2	4	53	1	2	2			3	3	2			107		5.6				82	Abnormal	3.4	10.8		Mild					165	1.65	2.72	56	20.57
157	2	4	30	2	2	2			4	4	2			133						57	Abnormal		10.6	Mild
158	2	4	76	2	2	2			4	4	2	2		104						54	Abnormal	3.5	13.7	Normal
159	2	4	38	2	2	2			4	4	2			90		5.6																	58
160	2	4	38	2	2	2			3	3	2	2		138						72	Abnormal		12.8	Normal
161	2	4	30	2	2	2			3	3	2			135									11.1	Mild
162	2	10	20	1	2	2			3	3	2			149	99					4	Normal	4.1	14.5		Normal								48
163	2	4	55	1	1	2			4	4	1	1	2	95	129	7.1	229	2
164	2	10	21	1	2	2			3	3	2			123								4.35	14.4		Normal					161.3	1.613	2.6	45	17.3
165	2	9	28	2	2	2			3	3	2			96								4.2	10.8	Mild						150	1.5	2.25	42	18.67
166	2	1	40	2	2	2			3	3	2			108								3.29
168	1		45	1	2	2			1	1	1	1	2	565	311	14.5	482	2	1	99	Abnormal	2.9	8.8		Mild					161	1.61	2.59	45	17.4
169	2	10	32	1	2	1	1	1	4	4	2			142						49	Abnormal	2.45	9.5		Mild					171.5	1.715	2.94	44.7	15.2
171	2	1	41	1	2	2			3	3	2			108		5.7				19	Normal	3.38	14.3		Normal
172	2	4	35	2	1	1	1	1	4	4	2	2		94						26	Abnormal	4.6	10.4	Mild						152	1.52	2.31	50	21.64
173	2	1	57	2	2	2			3	3	2			115		6.4				52	Abnormal	3.47	11.3	Mild						148.5	1.485	2.21	57.6	26.12
174	2	1	50	2	2	2			3	3	2			88		5.8				68	Abnormal	0.84	10.3	Mild
176	2	4	72	2	2	2			3	3	2			109						58	Abnormal	3.94	10.2	Mild
177	2	4	21	2	2	2			3	3	2	2		107						53	Abnormal		10.6	Mild
178	2	4	60	2	2	2			3	4	2			140						79	Abnormal	3.25	9.7	Mild
179	2	12	24	1	2	2			4	4	2			96						11			13.8		Normal
180	2	4	41	2	2	2			4	4	2			97						44	Abnormal	4.2	12.1	Normal
181	2	4	55	1	2	2			4	4	2			156		6.5				67	Abnormal	3.58	11.8		Mild					161
182	2	4	30	1	2	1	1	1	3	3	2			108						6	Normal	3.69	9.7		Mild					171	1.71	2.92	55.3	18.91
184	2	4	35	1	2	2			3	3	2			108						68	Abnormal	3.04	13.6		Normal
185	2	4	62	2	2	2			3	3	2			128		5.9				62	Abnormal	3.58	10.9	Mild
187	2	4	40	1	2	2			3	3	2	2		109						27	Abnormal		11.6		Mild					159.5	1.595	2.54	56	22.01
188	2	12	38	1	2	2			4	4	2			110						8	Normal	4.9	13.7		Normal					161	1.61	2.59	70	27.01
189	1		35	2	2	2			3	3	2			86						59	Abnormal	3.88	9.1	Mild		iron deficiency				143	1.43	2.04	37.8	18.49
190	2	1	36	2	2	2			4	4	2			149						3	Normal	3.96	12.3	Normal						155	1.55	2.4	55	22.89
191	1		40	1	2	2			3	1	1	1	2		390	15.2	312		2	90	Abnormal	3.86	12		Normal					152	1.52	2.31	45	19.5
192	1		25	1	2	2			3	1	2			96						36	Abnormal	4.32	13		Normal					171	1.71	2.92	56	19.15
194	2		43	2	2	2			3	3	2			113		5.6				38	Abnormal	4.5	12.9	Normal									51.8
195	2	1	19	2	2	2			3	3	2			114						96	Abnormal	2.81	9.4	Mild									32
197	1		57	1	2	2			3	3	1	1	2		87	7.4	209		2	32	Abnormal	4.3	10.7		Mild								53
198	1		40	1	1	2			3	3	1	1	2	275	279	9.2	425	1	1	62	Abnormal	4.4	14.1		Normal					166	1.66	2.76	58	21
199	1			1	2	2			3	1	1	1	2		149	7.9	194	2	2			3.9	14.4		Normal					162.05	1.6205	2.63	56	21.3
200	1		52	1	2	2			4	4	1	1	2		343	10.2	406		1	54	Abnormal	3.61	13.6		Normal					167	1.67	2.79	48	17.2
201	1		70	1	2	2			3	3	1	1	2		223	11.7	308		1	76	Abnormal	2.77	11.5		Mild					162.5	1.625	2.64	56	21.2
202	1		28	1	2	2			3	3	2			113						83	Abnormal	2.76	11		Mild					159	1.59	2.53	45	17.8
203	1		33	1	2	2			2	2	1	1	2		137	10.2		1	1	57	Abnormal	3.15	11.7		Mild					168	1.68	2.82	58.7	20.8
204	1			1	1	2			1	3	1	1	2		152		198		2	60	Abnormal	2.8	8.2		Mild					151	1.51	2.28	38	16.7
205	1		50	1	2	2			2	3	2			184						32	Abnormal	3.72	12		Normal	COPD		Lung disease					33
206	1		66	1	2	2			4	4	1	1	2		392	7.2	352	1	1	76	Abnormal	4.04	12.6		Normal	ILD	IHD evolved-IWMI	Lung disease	Chronic cardiac disease	155	1.55	2.4	52	21.6
207	1		70	1	2	2			4	4	2			109	90								9.9		Mild					154	1.54	2.37	35	14.76
209	1		27	1	2	2			4	4	2			91						20	Abnormal	4.08	13.4		Normal								54
210	1		23	1	2	2			3	3	2				121					91	Abnormal	2.41	8.5		Mild					160	1.6	2.56	34	13.28
211	1		50	1	2	2			1	3	2			129	96					78	Abnormal	2.78	11.1		Mild								41
212	1		23	1	2	2			3	3	2			82						56	Abnormal	4.1	11.5		Mild					159.5	1.595	2.54	56	22.01
213	1		55	1	2	2			2	4	1	1	2		166	9.6	235		2	39	Abnormal	3.37	13		Normal					151	1.51	2.28	59	25.9
214	1		35	2	2	2			4	4	2			71						73	Abnormal	4.1	9.9	Mild						166	1.66	2.76	42	15.24
215	1		20	1	2	2			4	4	2			106						31	Abnormal	4.04	13.6		Normal					162	1.62	2.62	37	14.1
216	1		63	1	2	2			3	4	2			116						40	Abnormal	3.28	13.6		Normal					164	1.64	2.69	49	18.22
217	1		29	1	1	2			4	4	2			106		5.5				69	Abnormal	3.2	11.5		Mild					161.5	1.615	2.61	38	14.57
218	2	7	19	1	2	2			4	4	2			98									12.9		Mild					163	1.63	2.66	45.7	17.2
219	1		50	1	2	2			4	4	1	1	2	101	207	7			2	58	Abnormal	2.95	13.3		Normal					162	1.62	2.62	45	17.1
220	1		20	1	1	2			4	4	2			97						52	Abnormal	3.4	11.8		Mild					172	1.72	2.96	50	16.9
221	1		47	1	1	2			4	4	2			119						62	Abnormal	1.81	10		Mild
222	1		40	1	2	2			4	4	1	1	2	155		9.5			2	67	Abnormal	2.59	11.4		Mild					169	1.69	2.86	75.9	26.6
223	1		27	1	1	2			4	4	2			129	97	6						3.83								168	1.68	2.82	41	14.53
224	1		48	1	2	2			4	4	1	1	2	335		11.4	226	2	1	64	Abnormal	3.97	12.4		Mild					158	1.58	2.5	66.2	26.5
225	1		56	1	2	2			1	3	2	2		91						63	Abnormal	3.4	10.8		Mild					163.5	1.635	2.67	39	14.59
226	1		21	1	2	2			3	3	2			135						41	Abnormal	3.4	12		Mild					170	1.7	2.89	54	18.69
227	1		52	2	2	2			3	3	1	1	2		101	7.2	126	1	2	87	Abnormal	3.9	9.9	Mild		CKD	old CVT and DVT	CKD		142.5	1.425	2.03	64.02	31.5
228	1		52	1	2	2			4	4	1	1	2		219	10.3	253	1	2	27	Abnormal	3.7	13		Normal					156.5	1.565	2.45	54	22
229	1		32	1	2	2			3	3	2			102								3.6	14.8		Normal	Brochial Asthma		Lung disease		161	1.61	2.59	50	19.29
230	1		45	1	1	2			4	4	2			83						63	Abnormal	3.54	11		Mild					157	1.57	2.46	38	15.42
231	1		58	1	2	2			3	1	2			92						10	Normal	1.85	10		Mild					154	1.54	2.37	27	11.38
232	1		25	1	2	2			4	4	2			82						59	Abnormal	4.42	13.1		Normal					162.5	1.625	2.64	50	18.93
233	1		63	1	2	2			1	1	2					5.7				55	Abnormal	2.91	9.3		Mild	lung absess	pneumothorax	Lung disease		166.5	1.665	2.77	36	12.99
234	1		32	1	2	2			3	1				119						67	Abnormal	3.5	11.4		Mild								46
235	1		45	1	1	2			1	2	2			191	96	6	146			59	Abnormal		10.7		Mild								36
236	1		55	1	1	2			2	4	1	1	2		260	11.6	302	1	1	44	Abnormal	3.25	9.2		Mild								52
237	1		30	1	2	2			3	1	2			352	114	5.1	111			79	Abnormal	3.6	11.7		Mild
238	1		25	2	2	2			4	4	2			108								4.02	11.2	Mild		family history		Family history of TB		162	1.62	2.62	43.4	16.54
239	1		43	1	1	2			4	4	2			90						25	Abnormal	3.76	12.4		Mild	acute beriberi	severe PAIT	Chronic cardiac disease	Chronic cardiac disease	156	1.56	2.43	38	15.61
240	1		60	2	1	2			4	4	2			144												HTN		HTN		144	1.44	2.07	29	13.99
241	1		58	2	2	2			4	4	1	1	2	313	186	9.2			2	72	Abnormal	3.39	12.3	Normal		HTN		HTN		144.5	1.445	2.09	50	23.9
242	1		50	1	2	2			4	4	2			85						51	Abnormal	3.33	11.6		Mild					157	1.57	2.46	50.28	20.4
243	1		25	1	2	2			4	4	2			92						47	Abnormal	3.8	12.6		Mild	pneumothorax		Lung disease
244	1		49	1	2	2			3	2	2			92		5.9				17	Normal	3.8	12.4		Mild					156	1.56	2.43	51	20.96
245	1		19	2	1	2			4	4	2			75						36	Abnormal	3.9	12	Normal						163	1.63	2.66	42	15.81
246	1		42	1	2	2			3	1	2			108						51	Abnormal		10.1		Mild					154	1.54	2.37	36	15.18
247	1		70	1	2	2			1	3	1	1	2	273	163	11.4	370	1	2	30	Abnormal	3.67	14.2		Normal	COPD	HBsAg	Lung disease	HbsAg+	159	1.59	2.53	54.7	21.6
248	1		53	1	2	2			1	3	2			113						38	Abnormal	3.6	13		Normal					157	1.57	2.46	46.7	18.95
249	1		50	1	2	2			1	3	1		2	46					1	113	Severe	3.9	9.4		Mild	CKD	IHD	CKD	Chronic cardiac disease	166	1.66	2.76	47	17.1
250	1		50	1	2	2			4	4	2			78		6.1				43	Abnormal	3.82	13.4		Normal								56
252	1		43	1	2	2			1	1	1	1	2		295	14.6		1	1	65	Abnormal	3.94	13.4		Normal					159.5	1.595	2.54	50.8	20
253	1		65	1	2	2			3	3	1	1	2		135	8.2	146		1	72	Abnormal	3.65	12.2		Mild
254	1		27	1	1	2			2	2	2			92						56	Abnormal	3.57	6.3		Severe					165	1.65	2.72	46	16.9
255	2	15	62	1	2	2			4	4	2			79		6.3				34	Abnormal	2.9	9.4		Mild	CKD	bronchial asthma	CKD	Lung disease	163	1.63	2.66	54.92	20.67
256	2	4	34	1	2	2			4	4	2			91		5.8				20	Abnormal	4.47	11.7		Mild					165.5	1.655	2.74	77	28.11
257	2	4	55	1	2	2			3	1	1	1	2		117	7.5	218	1		67	Abnormal	3.95	13.1		Normal					186	1.86	3.46	75	21.7
258	2	16	51	1	2	2			3	4	2			99									13.2		Normal					165	1.65	2.72	54.52	20.03
259	2	15	50	2	1	2			4	4	2			95						98	Abnormal		8.6	Mild						151	1.51	2.28	55	24.12
261	2	8	35	2	1	2			4	4	2			100									11.6	Mild		PTB				159	1.59	2.53	47	18.59
262	2	15	38	2	1	2			4	4	2			85						30	Abnormal		12.1	Normal						160	1.6	2.56	48	18.75
263	2	8	26	1	2	1	1	1	3	1	2			99						62	Abnormal	3.4	11.2		Mild					174	1.74	3.03	68	22.46
264	2	8	72	1	2	2			3	4	2			127						117	Severe	3.11	9.5		Mild	cancer		Cancer		159	1.59	2.53	43	17.01
265	2	7	46	2	1	2			4	4	2			155								3.45								154	1.54	2.37	48	20.24
268	2	4	76	1	2	2			4	4	2			124						65	Abnormal	3.03	10		Mild	Epilepsy		Other
269	2	4	70	1	2	2			4	4	2			95		5.8				48	Abnormal	2.53	13.9		Normal	HTN and cirrhosis	elephantiasis	HTN	Other
270	2	8	67	1	1	2			3	1	2			114						78	Abnormal		14.5		Normal
271	2	8	45	1	2	1	3	1	4	4	2			130						74	Abnormal	3	9.6		Mild					172	1.72	2.96	63	21.3
272	2	8	60	1	2	1	1	2	2	2	2				83	7.3	128			63	Abnormal		10.3		Mild					175.5	1.755	3.08	66.6	21.62
273	2	8	32	1	2	2			1	1	2	1		102									15.9		Normal					162	1.62	2.62	60	22.86
274	2	8	21	2	2	2			3	3	2			101						7	Normal	4.47	10	Mild						166	1.66	2.76	45	16.33
275	2	8	63	2	1	2			4	4	1	1	2	233	121	5.3		1		70	Abnormal	3.47	9.1	Mild						155.5	1.555	2.42	56	23.2
276	2	7	40	1	2	1	1	1	3	3	1	1		87		6.8				81	Abnormal	2	7.2		Mild					167.5	1.675	2.81	60	21.4
277	2	8	27	2	1	2			4	4	2			85						24	Abnormal	4.24	10.7	Mild						145.5	1.455	2.12	57	26.92
279	2	8	38	2	2	2			4	4	2			92		5.3						3.85								157	1.57	2.46	47.5	19.27
280	2	8	58	1	2	2			1	1	2	2		99		5.6						4.8	13.8		Normal					163	1.63	2.66	77	28.98
282	2	15	35	1	2	2			4	4	2			136						17	Normal		13.6		Normal					174	1.74	3.03	72	23.78
283	2	11	52	2	1	2			4	4	1	1	2		129	12.4	250		1	15	Normal	4.42	13.7	Normal									60
284	2	8	57	2	2	2			4	4	1	1	2		140	10.8	173					3.95	12	Normal						152	1.52	2.31	49	21.2
286	2	4	40	1	2	2			3	1	2			97						16	Normal		15		Normal
288	2	6	51	2	1	2			3	3	2			141		5.7				44	Abnormal		8.7	Mild
289	2	11	42	1	2	2			4	4	2	1		168	121	5.6	186			7	Normal		15.1		Normal					167	1.67	2.79	76	27.25
290	2	11	23	1	2	2			3	3	2			108						22	Abnormal	3.76	12.1		Mild					175	1.75	3.06	54	17.63
291	2	11	40	2	2	2			3	3	2			83		6.2				35	Abnormal		9.6	Mild
292	2	4	38	2	1	2			3	3	2			108						35	Abnormal		13.1	Normal						148.5	1.485	2.21	70.3	31.88
293	2	4	68	1	2	2			4	4	2			94						39	Abnormal	2.96	9		Mild					145	1.45	2.1	44	20.93
294	2	4	40	1	2	2			4	4										55	Abnormal		12.7		Mild
295	2	12	58	1	2	2			4	4	1	1	2		131	6.3	171	1		89	Abnormal	2.7	10.4		Mild					165	1.65	2.72	56	20.6
296	2	2	82	1	2	2			3	3	1	1	2	105		6.1	131	1		53	Abnormal		11.5		Mild	IHD		Chronic cardiac disease		149	1.49	2.22	49	22.1
297	2	2	50	1	2	2			4	4	2			149						88	Abnormal		12.3		Mild					161	1.61	2.59	79	30.48
298	2	2	44	1	2	1	2	2	3	3	2			96						79	Abnormal	3.47	11.1		Mild	IHD		Chronic cardiac disease		169.5	1.695	2.87	87.74	30.54
299	2	2	40	1	1	1	1	1	1	1	2			119						7	Normal	3.27	17.1		Normal					170	1.7	2.89	76	26.3
300	2	7	35	1	1	1	1		4	4	2			102	90	5.5							12		Mild
301	2	1	61	1	2	2			4	4	2			160	152	6.3				4	Normal	4.38	15.6		Normal	HTN	BPH S/P TURP	HTN	Other				66.52
302	2	1	68	1	2	2			4	4	2			109	103					12	Normal	2.83	14.1		Normal								43.58
303	2	1	45	1	2	2			4	1	2	2		113	114					31	Abnormal	4.1	12.1		Mild	choledochal cyst		Other					47
304	2	1	46	1	1	2			4	1	2			90						5	Normal	3.93	14.9		Normal	alcoholic induced sy							60
305	2	1	65	1	2	2			3	4	2			139									13.9		Normal					164	1.64	2.69	55	20.45
306	2	1		2	2	2			3	3	2			105	89	5.9				34	Abnormal	3.57	12.6	Normal
307	2	12	23	2	2	2			3	3	2			119	96	4.9				20	Abnormal	4.85	13.8	Normal						150	1.5	2.25	54.2	24.09
308	2	12	46	2	2	2			3	3	2			103						16	Normal	4.55	9.9	Mild						152	1.52	2.31	33.2	14.37
309	2	1	23	1	2	2			4	4	2			104						5	Normal	4.4	15.2		Normal
310	2	1	57	2	2	1			4	4	2	2		113						90	Abnormal	4.24	12.5	Normal		hemiparesis		Other
311	2	1	41	2	2	2			3	3	2				135	6.3
312	2	9		1	2	2			4	4	2			89						7	Normal	4.56	15.5		Normal					168	1.68	2.82	69	24.45
313	2	4	46	2	2	2			3	4	1	1	2	89	97	6.2	178			34	Abnormal		12.6	Normal
314	2	9	26	2	2	2			3	3	2			104									13.4	Normal						143	1.43	2.04	40.42	19.77
315	2	9	18	1	2	2			3	3	2			86						4		4.82								165	1.65	2.72	74	27.18
316	2	1	29	1	2	2			4	4	2	1		86						59	Abnormal	3.29	12.6		Mild
317	2	4	42	2	2	1	1	2	3	3	2			101		5.9						3.8	10.8	Mild		Toxoplasmosis IgG+Ig		Other		161	1.61	2.59	37	14.27
318	2	4	24	2	1	2			3	3	2			106						19	Normal	4.36	11.8	Mild		hypothyroidism		Other					44.8
319	2	4	50	1	2	1	1	1	4	4	2				110		111			53	Abnormal		11		Mild					162	1.62	2.62	57.54	21.93
320	2	4	74	1	1	2			4	4	1	1	2			6.3				95	Abnormal	3.63	10.2		Mild	HTN		HTN		142	1.42	2.02	48	23.8
322	2	7	52	2	2	2			3	3	2	2		93						75	Abnormal	3.25	9.4	Mild		Pneumonia	Steroids for AID		Steroids	142.5	1.425	2.03	54	26.59
323	2	9	49	1	2	2			4	4	2	2		121		5.7				8	Normal	4.39	13.9		Normal								60
324	2	1	25	1	2	2			4	4	2			174		5.6	133			31	Abnormal	4.09	13.7		Normal	congenital hypospadi							54.5
325	2	7	67	1	1	2			4	4	2			129	107	5.8				62	Abnormal		9.4		Mild		IHD		Chronic cardiac disease	153	1.53	2.34	64	27.34
327	1		41	2	2	2			4	4	2			104						71	Abnormal	3.96	12.4	Normal						161	1.61	2.59	65	25.08
328	2	2	30	2	2	2			3	3	2			84		5.3				80	Abnormal	3.6	6.9	Severe						145	1.45	2.1	42.85	20.38
329	2	2	33	1	2	2			4	4	1	1	2	218		7				58	Abnormal	3.65	12.5		Mild					155	1.55	2.4	60.3	25.1
330	2	2	30		2	2			4	4	2			149						68		3.83	12.1							167	1.67	2.79	44.36	15.91
331	2	2	24	1	2	2			4	4	2			99						51	Abnormal		13.4		Normal	pre-diabetes
332	2	2	32	1	2	2			4	4	2			94						61	Abnormal		14.3		Normal								65
333	2	2	28	1	2	2			4	4	2			118						32	Abnormal		12.4		Mild					166	1.66	2.76	56	20.32
334	1	2	54	1	2	1	1	1	1	1	2									67	Abnormal		7.4		Mild					145	1.45	2.1	34	16.17
335	2	2	42	1	2	2			4	4	2			101									9.4		Mild					176	1.76	3.1	62	20.02
336	2	2	50	1	2	2			4	4	2				109								10.9		Mild	COPD		Lung disease		164.5	1.645	2.71	49.8	18.4
337	1		29	1	2	2			4	4	1	2	2		131	10.3	145	1	2				12.4		Mild					177	1.77	3.13	73.8	23.6
338	2	2	27	1	2	2			4	4	2	1				6.1				19	Normal	3	14.4		Normal					162	1.62	2.62	60.12	22.91
339	2	2	36	2	2	2			3	3	1	2	2	303	62		180	1	1	102	Severe	2.152	10.5	Mild		Vit D/Iron deficienc		Other		156	1.56	2.43	76	31.2
340	2	2	46	1	2	2			3	3	2			84								3.47	10		Mild					160	1.6	2.56	63	24.61
341	2	2	75	1	1	2			4	4	2	2		66						60	Abnormal		11.8		Mild					155	1.55	2.4	48.74	20.29
342	2	2	42	1	1	2			4	4	2			100						18	Normal		14.15		Normal					169	1.69	2.86	69.06	24.18
343	2	2	51	1	2	2			3	3	2			106						41	Abnormal		14.1		Normal	consolidation				170.5	1.705	2.91	63.82	21.95
344	1		27	2	2	2			3	3	2			126						67	Abnormal	3.65	11.2	Mild		iron deficiency							40.5
345	2	2	65	1	2	2			3	4	1	2	2	182	198	9.2		1		44	Abnormal	3.19	12.8		Mild
346	2	2	40	1	1	1	3	1	4	4	2			105						112	Severe	1.46	6.6		Severe	vein thrombosis		Other
347	1		55	2	2	2			3	3	1	1	2	179	121	7.9	103		2			2.26	7.7	Mild
348	1		52	2	1	3			3	3	1		2	249					2	67	Abnormal		10.7	Mild						150	1.5	2.25	31.3	13.9
349	1		44	1	2	2			4	4	2			150						59	Abnormal		12		Mild					167	1.67	2.79	51.7	18.54
351	1		35	1	2	2			4	4	1	2	2	212		14.6	301		2	83	Abnormal		11.5		Mild					161	1.61	2.59	44.6	17.2
352	1		24	2	1	3			3	3	2			95						30	Abnormal	3.39	10.5	Mild									48
353	1		48	1	2	2			4	4	1	1	2	101		9.1			2	16	Normal	4.14	10.5		Mild					155	1.55	2.4	36	15
354	1		47	1	1	3			1	1	2			77						61	Abnormal	3.6	12.3		Mild	anemia		Other		158	1.58	2.5	54	21.63
355	1		55	2	2	2			4	4	2	2			93	6.4				71	Abnormal	3.9	8.6	Mild		prediabetes				140	1.4	1.96	48.78	24.89
356	1		58	2	2	2			4	4	1	2	2		45			1	2	21	Abnormal	3.27	14.9	Normal									45
357	1		70	1	2	2			3	3	2			125	109					59	Abnormal	3.36	13.9		Normal	left side cavity		Lung disease					51
358	1		68	1	2	2			4	4	1	1	2	292	326	9.4		1	1							consolidation	HTN, Hep C, anemia	HTN	Hepatitis C	157	1.57	2.46	75	30.4
359	1		82	1	2	2			4	4	2			98						98	Abnormal	3.3	9.3		Mild
360	1		73	1	2	2			3	3	2			104		5				26	Abnormal	3.32	9.3		Mild					154.5	1.545	2.39	46.68	19.56
361	2	2	72	1	2	2			2	4	2			117						57	Abnormal	3.29	12.7		Mild					163	1.63	2.66	58.94	22.18
362	2	2	26	2	2	2			3	4	2			99	111					77	Abnormal		9.8	Mild						153	1.53	2.34	51	21.79
363	2	2	21	1	2	2			4	4	2			84						30	Abnormal	3.7	12.8		Mild					168	1.68	2.82	56.9	20.16
364	2	2	21	1	2	2			4	4	2			105						67	Abnormal	4.04	12.3		Mild								66
365	2	2	28	1	2	2			3	3	2			77						47	Abnormal	3.56	12.7		Mild					168	1.68	2.82	59.92	21.23
366	2	2	33	1	2	2			4	4	2			208	84	5.2	128			75	Abnormal	3.68	12		Mild					167	1.67	2.79	63	22.59
367	2	2	65	1	2	2			4	4	2			96	96							3.38	9.4		Mild					164	1.64	2.69	44.42	16.52
368	1		52	1	2	2			3	3	1		2		126		171		1	96	Abnormal	2.2	8		Mild	HCV	CLV	Hepatitis C	CLD	162	1.62	2.62	67	25.5
369	2	2	31	1	2	2			4	4	2			94						6	Normal	4.4	13.8		Normal					161	1.61	2.59	43.64	16.84
370	2	2	38	1	2	2			3	3	2			77						22	Abnormal	3.99	13.6		Normal					167	1.67	2.79	60	21.51
371	2	2	19	1	2	2			3	3	2			93	92					20	Abnormal	4.2	14.9		Normal								67.6
372	2	2	65	2	2	2			4	4	2	2		115		5.8				65	Abnormal	3.65	11.9	Mild									95
373	2	2	44	1	2	2			4	4	2			108									12.9		Mild								56.8
374	2	2	32	1	1	2			4	1	2			98	110					68	Abnormal	3.08	12.2		Mild								36.2
375	1		48	1	1				4	4	1	1	2		194	10.1			2														65.8
376	2	2	30	1	2	2			4	4	2	2		133	97	5.9				78	Abnormal	3.62	13		Normal					164	1.64	2.69	41.8	15.54
377	2	2	54	1	2	2			1	4	2			92						61	Abnormal		12.5		Mild								51.6
378	2	2	36	1	2	1			1	3	2			102						44	Abnormal	2.71	10.2		Mild								48
379	2	2	39	2	2	2			3	3	2	1		92						59	Abnormal	2.8	10.4	Mild		B/L Pneumonia		Lung disease
380	1		29	1	2	2			4	4	2			88						46	Abnormal	4.15	12.5		Mild					171	1.71	2.92	48	16.42
381	1		56	1	2	2			1	2	1	2	2	212	104	9.6			2	115	Severe		10.2		Mild					165	1.65	2.72	53.1	19.5
382	1		26	2	2	2			4	4	2			87						59	Abnormal	4.2	11.5	Mild									54
383	1		46	2	2				4	4	2			140																			39.2
384	1		28	1	2	2			4	4	2			87						67	Abnormal	3.8	11.6		Mild					160	1.6	2.56	45	17.58
385	2	8	81	1	2	2			3	3	2			163		6.5				87	Abnormal		9		Mild					155.5	1.555	2.42	44	18.2
386	1		60	2	2	2			3	2	1	2	2		485		659		2	67	Abnormal		12.6	Normal		HTN		HTN
387	1		32	1	2	2			4	4	1	1	2	229	118	9.7			2	50	Abnormal		15.2		Normal	IHD		Chronic cardiac disease					70.5
388	1		60	1	1	2			3	4	1	2	2		118	7.1	171		2	72	Abnormal	3.82	11		Mild	HTN		HTN		156	1.56	2.43	38	15.6
389	1		27	1	2	2			2	4	2	2		122						65	Abnormal	3.11	9.6		Mild	Vit B12, D deficien		Other		162	1.62	2.62	47	17.91
390	2	2	44	1	1	2			2	2	2			98								4.05											74
391	1		60	1	2	2			1	4	2					6.4	128			12	Normal	3.71	14.2		Normal								43.8
392	1		35	2	1	2			4	4	2				117		113			74	Abnormal		11.4	Mild						152	1.52	2.31	48	20.78
393	1		73	2	2	2			3	3	2			115						48	Abnormal		11.2	Mild		systemic hypertensio		HTN		143	1.43	2.04	26	12.71
394	1		21	1	2	2			3	3	2			84						13	Normal		14		Normal					172	1.72	2.96	54	18.25
395	1		21	1	2	2			3	4	2			91						11.9	Normal		6.2		Severe
396	1		68	1	1	2			4	4	2			132								3.1	9.1		Mild	HRE	Microcystic anaemia	Other	Other	164	1.64	2.69	40.5	15.06
397	1		39	2	2	2			3	3	2			77								2.5	11.6	Mild		Triple immunosuppres	Renal transplnt	Steroids	CKD	153	1.53	2.34	41	17.51
398	1		53	1	2	2			1	3	2			71						55	Abnormal		10.2		Mild					156	1.56	2.43	46	18.9
399	1		69	1	1	2			1	3	2			117						20	Abnormal	2.8	11.5		Mild								38.9
400	1		24	2	2	2			3	3	2			92						61	Abnormal	3.9	10.6	Mild						161	1.61	2.59	52.6	20.29
401	1		43	2	2	2			3	3	1	2	2	366	255	9.3		1	1	30	Abnormal	3.99	12.5	Normal						143.5	1.435	2.06	64.24	31.2
402	1		45	1	2	2			4	4	2			122						73	Abnormal	3.31	12.9		Mild	rheumatoid arthritis		Rheumatoid arthritis					54
403	1		48	2	2	2			3	3	2			89	80	5.25	108			91	Abnormal		12.5	Normal						143	1.43	2.04	36	17.6
404	1		55	2	2	2			3	3	2			85						80	Abnormal	4	10.9	Mild						154.5	1.545	2.39	75	31.42
405	1		65	1	2	3			1	3	1	1	2	343	233	9.3	221		2	110	Severe	2.1	9.4		Mild	COPD		Lung disease		164.5	1.645	2.71	39.8	14.7
406	1		69	1	2	2			4	4	2			80						55	Abnormal	3.79	14		Normal	COPD	orophargyngeal candi	Lung disease	Other
407	1		65	2	1	3			4	4	2			139						23	Abnormal	4.46	12.7	Normal		Normal
408	1		49	1	2	2			3	2	2				87	6.4				16	Normal		13.5		Normal	GERD		Other
409	2	17	20	2	2	2			3	3	2			85						60	Abnormal	4.19	10.2	Mild						148	1.48	2.19	46	21
410	1		53	1	2	2			4	4	1	1	2		168		207		2			3.5								161	1.61	2.59	55.32	21.3
411	1		42	1	2	2			4	4	2			101								4.13								173	1.73	2.99	52	17.37
413	1		35	2	1	2			4	4	2			124						14	Normal	3.83	6	Severe		anemia		Other		153.5	1.535	2.36	35.2	14.94
414	1		21	2	2	2			4	4	2			91						106	Severe	3.6	10.1	Mild						154	1.54	2.37	10.6	4.47
415	1		36	2	2	2			4	4	2			112						58	Abnormal	2.35	10.1	Mild									31
416	1		41	1	2	2			4	4	1	2	2		229	11	291	1	2			3.15								165	1.65	2.72	65	23.9
417	1		60	1	1	2			1	1	2			89						10	Normal	2.6	12.4		Mild								48.7
418	1		42	1	1	2			4	4	2			103		5.5				79	Abnormal	3.314	10.4		Mild					171	1.71	2.92	46.82	16.01
419	1		75	1	2	2			2	2	2			107		6.2				73	Abnormal	2.72	11		Mild					168.5	1.685	2.84	59.18	20.84
420	1		25	1	2	2			3	1	2					5.5				77	Abnormal	1.96	9.3		Mild					159	1.59	2.53	39.7	15.7
421	1		26	1	1	2			4	4	2			104						1	Normal	4.4	12.9		Mild					157	1.57	2.46	60.32	24.47
422	1		26	2	2	2			3	3	2			156								3.15	7.2	Mild
423	1		24	2	2	2			4	4	2			96						47	Abnormal	3.07	10.8	Mild						148	1.48	2.19	40.36	18.43
424	1		35	2	2	2			4	4	1	3	2	114	103	7.2	89		2	42	Abnormal	2.83	10.1	Mild		consolidation				152	1.52	2.31	31	13.4
425	1		20	1	2	2			4	4	2				101					36	Abnormal	4.47	12.9		Mild
426	2	2	78	1	2	2			3	3	1	2	2	234	149	10.7				28	Abnormal	4.77	14.5		Normal	dyslepedimia							58
427	1		40	1	2	2			3	3	2				99					12	Normal	3.66	5.3		Severe					156	1.56	2.43	47.4	19.48
428	1		40	1	2	2			4	4	2			119						79	Abnormal	2.49	11.3		Mild					162	1.62	2.62	43.7	16.65
429	1		62	1	2	2			2	3	2			78	102					51	Abnormal	2.6	10.7		Mild					161	1.61	2.59	42.98	16.58
430	1		50	1	1	2			1	2	1	2	2	211	84	8.2	334		1	87	Abnormal	2.97	11.2		Mild					162.5	1.625	2.64	48.2	18.3
431	1		42	1	2	2			3	4	1	2	2	397	253	9.7		1	1			4.48	11		Mild	hypothyroidism		Other		169	1.69	2.86	50.5	17.7
432	1		25	1	1	2			3	3	1	1	2	644	414	10.5	643		1	5	Normal		16.5		Normal	MDR TB				180	1.8	3.24	59	18.2
433	1		56	2	2	2			3	3	1	2	2	99	98		146	1	1	65	Abnormal	3.49	10.2	Mild		HTn		HTN		141	1.41	1.99	31.32	15.8
434	1		61	1	2	2			1	4	2			115						64	Abnormal	2.71	10.7		Mild	COPD		Lung disease		160	1.6	2.56	38.75	15.14
435	1		69	1	2	2			4	4	1	2	2	147		6.3		1	2	1	Normal	3	12.1		Mild
436	1		58	2	1	2			4	4	2			113						9	Normal	3.8	13.6	Normal
437	1		46	2	1	2			4	4	2			177						4	Normal		12.1	Normal						151	1.51	2.28	50	21.93
438	2	8	56	1	1	2			4	4	2			93						22	Abnormal	4.45	13.9		Normal
439	2	4	27	1	1	2			4	4	1	3	2	104						10	Normal	4.5	13.8		Normal	HTN		HTN
440	2	11	63	1	2	2			4	4	2			98	102	6	208						13.4		Normal
441	2	4	40	1	1	2			4	4	2				157					29	Abnormal	3.42	11		Mild	history of TB contac	MDR TB	Family history of TB		162	1.62	2.62	43	16.38
442	1		50	2	2	2			3	3	2			132						82	Abnormal	3.77	11.2	Mild		Bronchial Asthma		Lung disease		148	1.48	2.19	66	30.13
443	2	2	24	1	2	2			4	4	2			144						37	Abnormal	3.78	13		Normal					173	1.73	2.99	57.1	19.08
444	1		56	1	2	2			1	2	1	2	2		371		386		2	52	Abnormal	3.64	11.3		Mild	mantoux positive							69
445	2	2	52	1	1	2			4	4	1	2	2	126		6.7				48	Abnormal	2.58	11.5		Mild	IHD	HTN	Chronic cardiac disease	HTN	125	1.25	1.56	65	41.6
446	2		59	1	2	1	1	2	2	1	2			122	93					104	Severe	2.99	7		Mild					169	1.69	2.86	59.7	20.9
448	1		75	2	2	2			3	3	2			87						76	Abnormal	3.89	11.5	Mild						136	1.36	1.85	40	21.63
449	1		52	1	2	2			3	1	1	2	2	87	60	7.8	70		2			2.7	11.3		Mild	liver cirrhosis		CLD		177.5	1.775	3.15	72	22.9
450	1		63	2	2	2			3	3	1	2	2	48	143	8.7	353	1	1	79	Abnormal	3.74	10.7	Mild						146	1.46	2.13	51.5	24.2
452	2		37	2	2	2			4	4	2			96						19	Normal		8.8	Mild		bronchiectasis		Lung disease		152	1.52	2.31	55	23.81
453	1		44	2	2	2			4	4	2			107						20	Abnormal	4.07	10.6	Mild									38.7
454	1		30	1	2	2			4	4	2			95						81	Abnormal	3	11.2		Mild					165	1.65	2.72	46	16.9
455	1		55	1	2	2			1	1	2			157	109	5.1				102	Severe	2.02	7.2		Mild					169	1.69	2.86	62	21.71
456	1		46	1	2	2			3	1	2			98								3.1	11.4		Mild					163	1.63	2.66	62.9	23.67
457	1		22	2	2	2			4	4	2									65	Abnormal	3.99	11.8	Mild						154	1.54	2.37	38.8	16.36
458	1		34	1	2	2			3	3	2			9.3		5.9				73	Abnormal		11		Mild					165	1.65	2.72	69.5	25.53
459	2	2	25	1	2	2			1	4	2			103						33	Abnormal		13.7		Normal					173	1.73	2.99	75.9	25.36
460	2	2	24	1	2	2			4	4	2			81						19	Normal		12.1		Mild					169	1.69	2.86	52	18.21
461	2	2	35	2	2	2			4	4	2			135						34	Abnormal	3.33	11.4	Mild									58.66
462	1		30	1	2	2			4	4	2			85						63	Abnormal		11.7		Mild					144	1.44	2.07	29	13.99
463	1		43	1	2	2			1	1	2			88						80	Abnormal	2.8	9.3		Mild								32.9
464	1		19	1	2	3			3	3	2			133						75	Abnormal		11.8		Mild					166	1.66	2.76	61	22.14
465	1		68	1	2	1	1	2	3	3	2			74		5.4				128	Severe	2.2	8.2		Mild	pneunomia							44.2
466	1		62	1	2	2			3	3	1	2	2	134		8.9			2	104	Severe	3.4	10.4		Mild	cancer		Cancer		165	1.65	2.72	55	20.2
467	1		74	1	2	2			4	4	2			117						80	Abnormal	2.9	8.6		Mild					159	1.59	2.53	37.7	14.91
468	1		85	1	2	2			2	3	2			78						64	Abnormal	2.09	9.5		Mild	infilitration	cancer		Cancer				45
469	1		55	1	1	2			4	4	2			101						46	Abnormal	3.06	10.6		Mild					171	1.71	2.92	40	13.68
471	1		44	1	2	3			3	1	1	2	2	150	109	5.2	149	1	2	102	Severe	2.27	10.2		Mild	liver disease		CLD		155.5	1.555	2.42	47	19.4
473	1		47	1	2	2			3	2	2			87		5.5				48	Abnormal		9.7		Mild	anemia		Other					43
475	1		65	2	2	2			4	4	2			95		5.9				41	Abnormal	3.9	11.5	Mild		HTN		HTN		143	1.43	2.04	27.9	13.64
476	1		21	1	1	2			4	4	2			102						77	Abnormal	3.5	8.8		Mild	anemia		Other		176.8	1.768	3.13	50	16
477	1		35	2	2	2			4	4	2			95						82	Abnormal		9.9	Mild		poliomyelitis		Other
478	2	2	33	2	2	1	1	1	4	4	2			119		5.3				93	Abnormal	3.62	9.8	Mild		iron b12 deficiency				150	1.5	2.25	51	22.67
479	2	2	55	2	2	2			4	4	2			134		6.3						2.7	10	Mild		hypothyroidism	pneuomonia	Other	Lung disease	146	1.46	2.13	68.7	32.23
480	1		51	2	2	2			4	4	1	2	2	221					2	92	Abnormal	2.6	7.9	Mild		cancer	iron deficiency	Cancer	Iron deficiency	149.5	1.495	2.24	63	28.2
481	1		58	1	2				2	1	2			122						43	Abnormal	2.76	11.5		Mild
482	1		50	1	2	2			4	4	2					5.9				17	Normal	3.4	13.4		Normal					164	1.64	2.69	41.8	15.54
483	1		35	1	2	2			4	4	2			111						78	Abnormal	2.8	10.4		Mild					170	1.7	2.89	47.3	16.37
484	1		29	2	2	2			4	4	2			99						81	Abnormal		10.8	Mild
485	1		37	1	2	2			1	1	2			89						69	Abnormal	2.47	11.5		Mild	alcohol syndrome				124	1.24	1.54	28	18.21
486	1		21	2	2	2			3	3	2			107								3.7								147	1.47	2.16	35	16.2
487	1		23	2	2	2			3	3	2			121						76	Abnormal	3.06	9.9	Mild
488	1		23	1	1	2			4	4	2			110						23	Abnormal	4.3	13.3		Normal					156	1.56	2.43	33	13.56
489	1		38	1	1	2			4	4	1	2	2	325		13.3			1	67	Abnormal		12.9		Mild					155	1.55	2.4	69.6	29
490	1		45	2	1	2			3	1	2			65						121	Severe	2.33	8.9	Mild		alcoholic syndrome
491	1		65	1	1	2			4	4	2			107						74	Abnormal	2.97	12.8		Mild					156	1.56	2.43	44.68	18.36
492	1		23	1	2	2			3	3	2			90						58	Abnormal	3.65	12.3		Mild					171	1.71	2.92	50	17.1
493	1		49	1	2	2			4	4	1	2	2		350	13.7	496		1	82	Abnormal	3.4	11.5		Mild					152.5	1.525	2.33	58.5	25.2
495	2	2	25	2	2	2			4	4	2			43						62	Abnormal	3.02	8.4	Mild						145	1.45	2.1	49	23.31
496	1		58	1	2	2			1	3	2			193	83	5.9	127			79	Abnormal	2.93	10.8		Mild								42.3
497	1		48	2	2	2			4	4	1	1	2		111	7.9		1	2	74	Abnormal		9.8	Mild						152	1.52	2.31	52	22.5
498	1		60	1	2	2			4	4	2			96									10.8		Mild
499	1		62	1	2	2			3	3	1	2	2	280	276	12.3			2	72	Abnormal	3.37	11		Mild	HTN		HTN
500	1		42	1	1	2			4	4	2			204								3.7	16.1		Normal	Dengue fever		Other		163	1.63	2.66	71	26.72
501	1		50	1	2	2			3	3	1	1	2	299	151	13			1	40	Abnormal		13.4		Normal	cavity							40.5
502	1		45	1	2	3			3	3	2			88						2	Normal	2.74	12.4		Mild
503	1		35	1	1	2			4	1	2			131	112	6				76	Abnormal	3.11	11.4		Mild	pneumonia							36
504	1		55	1	2	3			4	4	2			76		5.9				63	Abnormal	2.85	11.9		Mild
505	1		60	1	2	2			4	4	2			106	157	5.2				42	Abnormal	2.1	7.4		Mild	hemorrhoids	hernia	Other	Other				47
506	1		60	1	2	2			4	4	2			77						76	Abnormal	2.63	10.8		Mild								49
507	1		22	1	2	2			4	4	2			131						9	Normal	2.7	11.6		Mild	PAH		Chronic cardiac disease					44
508	1		35	2	1	2			3	3	2			94						49	Abnormal	3.55	11.3	Mild						151.5	1.515	2.3	35	15.25
509	1		52	1	2	2			2	3	2			110								3.01	11.5		Mild					168.5	1.685	2.84	48	16.91
510	1		60	1	2	2			4	4	2				105					25	Abnormal	2.97	13		Normal
511	1		32	2	1	2			4	4	2			161						61	Abnormal	2.97	11.1	Mild						167	1.67	2.79	30	10.76
512	1		23	2	2	2			4	4	2			72						55	Abnormal	4.24	12.2	Normal						165	1.65	2.72	40.7	14.95
513	1		57	1	2	2			4	4	2			89						27	Abnormal	3.35	13.4		Normal					157	1.57	2.46	45	18.26
514	1		53	2	2	2			4	4	1	2	2	190	139	8.6	125	1	2			3.28	10.3	Mild		iron deficiency anem				151.5	1.515	2.3	53.8	23.4
515	1		21	1	1	2			4	4	2			112						4	Normal	4.83	14.1		Normal					166.5	1.665	2.77	45.5	16.41
516	1		52	1	2	2			4	4	1	2	22	502		13.8			1	27	Abnormal	2.75	11.4		Mild					164	1.64	2.69	45.14	16.8
517	1		46	1	2	2			1	4	1	2	2		128	8.7	218	1	2	67	Abnormal		14.4		Normal					158	1.58	2.5	53.68	21.5
518	1		49	1	2	2			1	1	2			109						55	Abnormal	2.99	10.3		Mild					176	1.76	3.1	48	15.5
519	1		41	1	2	2			3	3	2			95						87	Abnormal	3.15	7.7		Mild								39
520	1		65	1	2	2			4	4	2			96								3	11.2		Mild					166	1.66	2.76	52.24	18.96
521	1		60	2	1	2			3	3	1	1	2	243	209	11.6	472		2	59	Abnormal	2.88	11.9	Mild						159	1.59	2.53	45	17.8
522	1		23	1	1	2			4	4	2			103						6	Normal	4.19	14.3		Normal					176	1.76	3.1	55	17.76
523	1		52	2	1	2			4	4	1	1	2	1084		12.4			2	15	Normal	4.42	13.7	Normal
524	1		75	1	2	2			1	3	2			63						64	Abnormal		10.7		Mild					157	1.57	2.46	35.72	14.49
525	1		38	1	1	2			3	1	2			115						66	Abnormal	2.1	10.8		Mild					166	1.66	2.76	59	21.41
526	1		65	2	2	2			4	4	1	1	2	157	129	10.8			2	9	Normal	3.3	14.8	Normal						140	1.4	1.96	69	35.2
527	1		70	1	2	2			1	1	1	2	2		182	7.8	280	1	2	86	Abnormal	2.88	9.5		Mild								40
528	1		23	1	2	2			4	4	2			97						81	Abnormal	3.47	10.5		Mild					173	1.73	2.99	47.3	15.8
529	1		62	1	2	2			4	4	2			126								2.85	11.9		Mild					172	1.72	2.96	54	18.25
530	1		36	2	2	2			4	4	1	2	2	385	294	11.2			1	42	Abnormal	3.66	12.7	Normal						143	1.43	2.04	44.74	21.9
531	1		67	2	2	2			4	4	2			99						29	Abnormal	3.88	12.1	Normal						149	1.49	2.22	35	15.77
532	1		50	1	1	2			4	4	1	2	2	63	257		194	1	2			4.02	12.7		Mild	HBsAg		HbSAg+		156	1.56	2.43	62.86	25.8
533	2	2	28	2	2	3			4	4	2			106								3.24	9.1	Mild									40.6
534	1		24	2	2	2			3	3	2			92	88								9.4	Mild		G2P14	iron def anemia		Iron deficiency				47.6
535	1		61	1	2	2			4	4	2			101								3.26	10.7		Mild	cancer		Cancer					53
536	1		50	1	2	1	1	1	4	4	2			135						86	Abnormal	2.99	9.6		Mild					166.5	1.665	2.77	40	14.43
537	1		73	1	2	3			4	4	1	2	2	179		9.5	386	1	2	65	Abnormal		11.2		Mild	COPD	asthma	Lung disease	Lung disease
538	1		49	1	1	2			1	1	2			116	79	5.8				80	Abnormal	3.17	10.3		Mild								55
539	1		43	2	1	2			4	4	2			186								3.3				MDRTB				149	1.49	2.22	60	27.03
540	1		43	1	1	2			4	4	2			108						3	Normal	4	14.9		Normal					161	1.61	2.59	59	22.76
541	1		46	1	1	2			4	4	2			124						92	Abnormal		8.9		Mild					155	1.55	2.4	40	16.65
542	1		65	1	1	2			1	1	2			91		5.9				85	Abnormal	3.03	10.1		Mild	fibrous cavity		Lung disease
543	1		28	2	1	2			3	3	2			84						25	Abnormal	3.6	10.6	Mild						156	1.56	2.43	55	22.6
544	2	8	35	2	1	2			4	4	2			100						19	Normal	4.07	11.8	Mild									58.7
545	2	8	22	1	2	2			3	3	2			121						27	Abnormal	4.49	13.5		Normal								66
546	2	8	32	2	2	2			4	4	2			103						32	Abnormal		13.2	Normal						162	1.62	2.62	71.9	27.4
547	2	8	22	2	2	2			4	4	2			89			106						10.4	Mild		ITP on steroid		Steroids		147	1.47	2.16	37.9	17.54
548	2	8	26	1	2	1	1	2	4	4	2			92						86	Abnormal	3.53	11.7		Mild					170	1.7	2.89	63	21.8
549	2	8	58	2	2	2			4	4	1	2	2		117	6.8	116	2		17	Normal		14.1	Normal						140	1.4	1.96	70.6	36
550	2	8	24	2	2	2			4	4	2									51	Abnormal		11.3	Mild						156	1.56	2.43	48.4	19.89
551	1		67	1	2	2			3	3	2			100						41	Abnormal		10.6		Mild					165	1.65	2.72	53	19.47
552	1		55	1	2	2			3	1	1	2	2	132	162	9.6	159	1	2	48	Abnormal	3.4	10.8		Mild					174	1.74	3.03	53	17.5
553	1		50	1	1	2			1	3	2			102						3	Normal	4.13	15.9		Normal					172.4	1.724	2.97	50	16.82
554	2	11	61	1	2	2			4	4	1	2	2		107		296	1	1	74	Abnormal		8.2		Mild	CKD		CKD		152	1.52	2.31	55.9	24.2
555	2		42	1										85
564	1		55	1	2				3	1	1	1	2	132	272	9.6	159	1	2	48	Abnormal	3.4	10.8		Mild					174	1.74	3.03	53	17.5
565	2	2	23	1	2	2			4	4	2			102	98		115			2	Normal	3.7	17.3		Normal					163	1.63	2.66	50.8	19.12
566	1		32	1	1	2			4	4	1	1	2		313	12.6		1	2	9	Normal	4.1	14.5		Normal								57.02
567	2	2	31	1	1	2			4	1	1		2		703		823	1		64	Abnormal	3.44	11.8		Mild	pneumonia in pleural	chronic pancreatitis		Other	164	1.64	2.69	48	17.8
568	1		58	1	1	2			4	4	1	1	2	183		6.1		1	2	81	Abnormal	2.55	9.3		Mild					164	1.64	2.69	46	17.1
569	2		36	1	2	2			4	4	2	2		88		4.7										HLA	STEROIDS	Steroids	Steroids				49.35
570	1		40	1	2	2			1	3	1	2	2	253	149	8.6	339	1	2	23	Abnormal		12.6		Mild	brochial asthma		Lung disease		158	1.58	2.5	61.7	24.7
571	2	2	46	1	2	2			4	4	1		2	449	246		376		1	62	Abnormal	3.5	11.7		Mild					173	1.73	2.99	63.68	21.3
572	2	2	62	1	2	2			4	4	2	2			101					43	Abnormal	3.6	13.7		Normal					154	1.54	2.37	53	22.35
573	1		57	1	2	2			4	4	1	2	2	128	194	5.6		1	2	43	Abnormal	3.43	11.3		Mild	IHD		Chronic cardiac disease		157	1.57	2.46	45	18.3
574	2	2	31	1	2	2			3	2	2			126						35	Abnormal		12.5		Mild					156	1.56	2.43	48.1	19.76
575	1		50	2	2	2			3	3	1	2	2	375					1	72	Abnormal	2.37	10.3	Mild		liver cirrhosis	pyogenic pneumonia	CLD	Lung disease	153	1.53	2.34	53.4	22.8
576	1		48	1	2	2			1	3	2			96						65	Abnormal	2.72	11.1		Mild	HbsAg positive		HbSAg+		167	1.67	2.79	46.54	16.69
577	2	2		1	2	2			4	4	2	2		124								4.6	13.9		Normal					172	1.72	2.96	62.8	21.23
578	2	2	48	1	1	2			4	4	1	1	2	380		12.8	294			55	Abnormal	4.2	11.8		Mild					170	1.7	2.89	69	23.9
579	2	2	34	1	2	2			4	4	2			84									13.1		Normal					164	1.64	2.69	74.3	27.62
580	2	2	39	1	2	2			4	4	2	1			121		176			45	Abnormal	3.9	13.1		Normal					164	1.64	2.69	58	21.56
581	2	2	28	1	2	2			4	4	2			78						46	Abnormal	3.53	11.6		Mild					172	1.72	2.96	56.9	19.23
582	1		43	2	2	2			3	3	2			95						87	Abnormal	3.32	10.3	Mild						135.6	1.356	1.84	36	19.58
583	2	2	43	1	2	2			2	4	2			85						19	Normal		13.5		Normal					169	1.69	2.86	49	17.16
584	2	2		1	2	2			4	4	1	1	2	200		8.6	205	1				3.55	15		Normal					157	1.57	2.46	60	24.3
585	2	2	19	1	2	2			3	3	2			93						88	Abnormal	3.31	10.5		Mild					158	1.58	2.5	50.55	20.25
586	2	2	60	1	2	3			4	4	2	2		106						55	Abnormal	3.5	11.9		Mild					173.5	1.735	3.01	51	16.94
587	2	2	32	2	1	2			4	4	2			113						69	Abnormal	2.68	8.1	Mild						149	1.49	2.22	48	21.62
588	2	5	41	2	2	2			3	3	2			98						39	Abnormal	3.82	11	Mild						154	1.54	2.37	49	20.66
589	2	2	38	1	2	2			4	4	2			85						11	Normal	3.6	15.4		Normal					164.5	1.645	2.71	41.42	15.31
590	2	2	29	1	2	2			3	3	2			113						43	Abnormal	3.68	12.4		Mild					174	1.74	3.03	58	19.16
591	1		57	2	2	2			4	4	1	1	2	290	206	12	213		1	66	Abnormal	3.45	10.7	Mild		HTN		HTN		149.5	1.495	2.24	41.1	18.4
592	1		60	2	1	2			3	3	2			106						66	Abnormal	2.9	9.6	Mild						149	1.49	2.22	27.96	12.59
593	2	2	25	1	2	2			3	3	2	2		150						74	Abnormal	3.7	12.1		Mild					162	1.62	2.62	54.3	20.69
594	1		60	1	2	2			2	4	2			86						50	Abnormal	2.87	9.7		Mild	cancer	post DVT	Cancer	Other	154.5	1.545	2.39	50.4	21.11
595	2	2	48	1	2	2			4	4	2			165	115	5.6	136			51	Abnormal	3.62	12.5		Mild					152	1.52	2.31	44	19.04
596	2	2	52	1	2	2			1	1	2			157						54	Abnormal		12.4		Mild					162	1.62	2.62	49.8	18.98
597	1		25	2	2	2			4	4	2				88							3.99								134.5	1.345	1.81	32.46	17.94
598	1		40	1	2	2			3	1	2			92	116							2.34	12.3		Mild					174	1.74	3.03	60	19.82
599	1		59	1	2	2			1	3	1	1	2		101	7	122		2	51		2				asthma	HBs Ag	Lung disease	HbsAg+
600	1		29	1	2	2			4	4	2			102						30	Abnormal		11.7		Mild					182	1.82	3.31	54.5	16.45
601	1			1	1	2			4	4	1	1	2	235	88	8.9		1	2	9	Normal	3.38	15		Normal					152	1.52	2.31	48	20.8
602	1		30	1	2	2			4	4	2			121						42	Abnormal	3.2	12.9		Mild					159	1.59	2.53	45	17.8
603	2	2	30	1	2	2			4	4	2	1		81						52	Abnormal	3.8	11.7		Mild					164	1.64	2.69	63.6	23.65
604	2	2	40	2	2	2			3	3	2									64	Abnormal	3.54	10	Mild		Rheumatic heart dise		Chronic cardiac disease		143	1.43	2.04	60.68	29.67
605	2	2	38	1	2	2			1	1	2			125						31	Abnormal	4.12	12.4		Mild	alcohol dependent sy				168	1.68	2.82	39.56	14.02
606	2	2	50	2	2	2			3	3	1	1	2	107		8		1		82	Abnormal	3.83	11.7	Mild						153	1.53	2.34	53.8	23
607	2	2	27	1	2	2			4	4	2			118						39	Abnormal	4.09	13.7		Normal
608	2	2	30	1	2	2			4	4	2	2		92						19	Normal	4.2	14.7		Normal					165	1.65	2.72	61	22.41
609	2	2	26	1	2	2			3	3	2			147			137					3.76	12.9		Mild					165	1.65	2.72	68.8	25.27
610	2	2	37	1	2	2			1	1	2			82						19	Normal		16		Normal	family history of TB		Family history of TB					68.8
611	2	2	63	2	2	2			3	3	2			171			196			42	Abnormal	3.2	12.5	Normal						150	1.5	2.25	43	19.11
612	2	2	41	1	2	2			4	4	2			112		5.8				21	Abnormal	3.52	12.7		Mild					172.4	1.724	2.97	47	15.81
613	2	2	26	1	2	2			4	4	2			93						17	Normal	3.63	13.4		Normal					165	1.65	2.72	53	19.47
614	2	2	25	2	2	2			3	3	2			95		5.3							13	Normal						160	1.6	2.56	78.5	30.66
615	2	2	32	1	2	2			4	4	2			151						71	Abnormal		11.9		Mild
616	2	2	48	1	1	2			2	2	2			113		5.8				120	Severe	2.18	7.3		Mild								53
617	2	2	36	1	2	2			3	3	2			123	106	6.3	118			68	Abnormal	3.41	11.9		Mild					171.5	1.715	2.94	62.7	21.32
618	2	2	30	1	2	2			4	4	2			150						24	Abnormal	3.38	11.3		Mild					155	1.55	2.4	60	24.97
619	2	2	70	1	2	2			4	3	1	1			254	8.4		1		6	Normal	3.3	13.7		Normal					158	1.58	2.5	52	20.8
620	1		28	1	2	2			4	4	2			113						83	Abnormal	2.76	11		Mild					154.5	1.545	2.39	46	19.27
621	2	2	23	1	2	2			4	4	2			109								3.41	10.6		Mild								55
622	2	2	21	1	2	2			3	3	2			92						51	Abnormal	4.2	11.9		Mild					169	1.69	2.86	48	16.81
623	2	2	70	1	2	2			4	4	2			114		6.4				79	Abnormal	3.17	10.5		Mild
624	2	2	25	1	2	2			4	4	2			163	98	4.8				78	Abnormal	3.45	12.8		Mild					165	1.65	2.72	57.72	21.2
625	1		58	2	2	2			4	4	1	1	2	576	265	13.2		2	1	62	Abnormal	3.59	11.2	Mild		HTN		HTN		141	1.41	1.99	52.54	26.4
626	1		58	1	2	2			4	4	1	1	2	153	113	12.2		1	2	27	Abnormal	2.83	14.1		Normal								37.34
627	1		60	1	2	2			4	4	2	2			90	6.2	191					3.2	10.9		Mild					172	1.72	2.96	45	15.21
628	1		60	1	1	2			1	2	2	1		99						8	Normal	3.3	16.6		Normal					162	1.62	2.62	57	21.72
629	1		53	1	2	2			3	3	1	1	2	571	126	16.5	306		1			3.97	13.2		Normal					156	1.56	2.43	53.2	21.9
630	1		62	1	2	2			1	1	2			138						61	Abnormal		11.4		Mild	copd		Lung disease		151	1.51	2.28	45	19.74
631	1		46	2	1	2			4	4	2	1		86						47	Abnormal	3.99	12	Normal						150	1.5	2.25	37.8	16.8
632	2	8	31	1	2	2			1	1	2			98						54	Abnormal	4.4	12.4		Mild	bronchial asthma		Lung disease		169	1.69	2.86	45	15.76
633	2	8	45	1	2	2			4	4	2			133									10.3		Mild					154	1.54	2.37	50	21.08
634	2		32	2										82
635	2	8	45	1	2	1	1	2	1	2	2			157	87	6.2	126					3.6								162	1.62	2.62	57	21.72
636	1		64	1	2	2			3	3	1	1	2	101	81	6.7	157	1	2	75	Abnormal	2.63	11.1		Mild					161	1.61	2.59	48.1	18.6
637	1		37	1	1	2			4	4	2			93						90	Abnormal	2.93	10.6		Mild								47
638	2	8	32	2	2	2			3	3	2	1		103						32	Abnormal		13.2	Normal						164	1.64	2.69	72	26.77
639	2	7	39	1	1	1	2	1	4	4	2			77						74	Abnormal	3.96	10.9		Mild					156	1.56	2.43	43	17.67
640	1		30	1	1	2			4	4	2			96
641	2	2	41	1	2	2			4	4	1	1	2	210		8.6				25	Abnormal	4.44	13.5		Normal					167	1.67	2.79	61.42	22
642	2	8	58	2	2	2			4	4	1	1	2	117		6.8	116	1		17	Normal		14.1	Normal						140	1.4	1.96	70.6	36
643	1		55	1	2	2			4	4	2	2		102		6.2						4.2	8.3		Mild					171	1.71	2.92	47.58	16.27
644	1		28	2	2	2			4	4	2	2		87						75	Abnormal		10	Mild						153	1.53	2.34	58	24.78
645	1		27	2	2	2			4	4	2			94						76	Abnormal	3.4	9.9	Mild									35
646	2	2	35	2	1	2			4	4	2			78						75	Abnormal	3.62	11.7	Mild						140	1.4	1.96	38	19.39
647	2	2	42	1	2	2			4	3	2			102								3.66								153	1.53	2.34	43	18.37
648	2	2	27	1	2	2			4	4	2			127						86	Abnormal	3.21	10.6		Mild								52
649	1		47	2	2	2			4	4	2			180						55	Abnormal	1.45	9.9	Mild		HBs Ag positive	schizoprenia	HbSAg+	Other				48
650	1		40	1	2	2			4	4	1	1	2		210	8.5	297		1				11.3		Mild					168	1.68	2.82	60	21.3
651	2	2	35	1	2	2			4	4	2			91								3.56								164	1.64	2.69	45.22	16.81
652	1		75	1	2	2			2	2	2	1		102						53	Abnormal	3.3	12.3		Mild	HTN	Parkinson disease	HTN	Other	150	1.5	2.25	45	20
653	1		22	1	2	2			4	4	2			94								4.11	12.3		Mild
654	1		60	1	2	2			1	2	2			155						29	Abnormal	3.56	13		Normal					152	1.52	2.31	35.2	15.24
655	2	2	76	1	1	2			4	4	2											3.13	7.2		Mild					162	1.62	2.62	70	26.67
656	2	2	60	2	2	2			3	3	2			143	96	6.4				98	Abnormal		9.7	Mild						136	1.36	1.85	33	17.84
657	1		72	2	2	2			3	3	1	1	2	129		6.4			2	81	Abnormal	2.61	8.9	Mild		HTN	IHD	HTN	Chronic cardiac disease				45
658	1		72	1	1	2			2	4	2			94						76	Abnormal	3.5	10.3		Mild					162	1.62	2.62	51	19.43
659	1		31	1	1	2			2	2	1	2	2		703		823		1	64	Abnormal	3.44	11.8		Mild					164	1.64	2.69	48.94	18.2
660	1		75	1	2	2			4	4	2				108	6.1				35	Abnormal	3.6	13		Normal					166	1.66	2.76	50	18.14
661	1		28	2	1	2			3	3	2	2		106						2	Normal	3.19	12.4	Normal						145	1.45	2.1	35	16.65
662	1		62	1	2	2			3	3	1	1	2	117		6.1		1	2	140	Severe	2.91	7.8		Mild	immunosuprsents		Steroids		160	1.6	2.56	54.2	21.2
663	1		65	1	2	2			3	3	1	1	2	193	166	11.3		1	1	80	Abnormal	3.97	8.5		Mild					160	1.6	2.56	53	20.7
664	1		36	2	2	2			3	3	1	2	2	262		8.6		1	2	62	Abnormal	3.09	10.1	Mild						149	1.49	2.22	63	28.4
665	1		52	1	2	2			4	4	1	2	2	276		15.3			1	77	Abnormal	3.09	10.7		Mild					157.5	1.575	2.48	49.7	20
666	1		60	1	2	2			2	3	2	2		87						7	Normal	3.59	13.5		Normal	HbsAg positive	LRTI	HbSAg+	Other	165.5	1.655	2.74	54.1	19.75
667	2	4	50	1	2	2			4	4	2	2			110		111			53	Abnormal	4.04	11		Mild					162	1.62	2.62	57.54	21.93
668	2	4	27	1	2	2			4	4	2			102						10	Normal	4.5	13.8		Normal
669	2	4	24	2	1	2			4	4	2			106						19	Normal		11.8	Mild									44.16
670	2	4	40	1	2	2			4	4	2			122	157					29	Abnormal		11.5		Mild					159.5	1.595	2.54	41	16.12
671	2	11	21	1	2	2			4	4	2			106						33	Abnormal	4.15	11.9		Mild					183	1.83	3.35	81	24.19
672	2	15	29	1	2	2			4	4	2			112						10	Normal	4.7	12.4		Mild	CKD		CKD		175	1.75	3.06	65.82	21.49
673	2	16	51	1	2	2			4	4	2			99									13.2		Normal					165	1.65	2.72	54.5	20.02
674	2	7	19	1	2	2			4	4	2			98									12.9		Mild					163	1.63	2.66	45.7	17.2
675	2	11	63	1	2	2			3	3	2			98	100	6	96			57	Abnormal		13.4		Normal								55
676	2	8	56	1		2			4	4	2			117						22	Abnormal	4.45	13.9		Normal					175	1.75	3.06	79.5	25.96
677	1		35	2	1	2			4	4	2			127						72	Abnormal	2.7	8.8	Mild						153	1.53	2.34	33.8	14.44
678	1		70	1	2	2			1	1	2			100		6.1							10.1		Mild					162	1.62	2.62	61	23.24
679	2	4	46	2	2	2			3	3	2			89	97	6.2	178			34	Abnormal		12.6	Normal
680	2	1	43	2		2			3	3	2			113		5.6				38	Abnormal	4.5	12.9	Normal									51.8
681	1		69	2	2	2			3	3	1	1	2		39	9.3	190		2	140	Severe	3.37	8.1	Mild		rheumatid arthritis		Rheumatoid arthritis		157	1.57	2.46	40	16.2
682	1		53	1	2	2			4	1	2			88		6.1				81	Abnormal	2.42	10		Mild
683	2	2	63	1	2	2			4	4	2	2		89								3.53	11.1		Mild								59.2
684	1		18	1	2	2			3	3	2			88						38	Abnormal	3.91	12.1		Mild								51
685	2	5	62	1	2	2			4	4	1	1	2			6.5							7.7		Mild					155	1.55	2.4	57	23.7
686	1		26	1	2	2			4	4	2			108								3.22	10.3		Mild								47.2
687	1		23	1	2	2			4	4	2	1		132									12.3		Mild					173.5	1.735	3.01	51	16.94
688	1		36	2	2	2			4	4	2			86						76	Abnormal	3.53	10.3	Mild						143	1.43	2.04	35.32	17.27
689	2		60	1	2	2			4	4	2			75		6.1				59	Abnormal	2.96	11.2		Mild					149	1.49	2.22	35.4	15.95
690	1		82	1	1	2			3	3	1	1	2	161	143	8.4		1	2			4.07											75
691	1		49	1	2	2			3	3	1	1	2		97	7.8	130	1	2	80	Abnormal	3.68	13.1		Normal					164	1.64	2.69	60	22.3
692	1		39	1	2	2			1	1	1	2	2	79		7.8		1	2				8.3		Mild								41.4
693	1		36	1	1	2			4	4	2	2		105						62	Abnormal	4.1	12.6		Mild					163	1.63	2.66	48	18.07
694	2	2	39	1	2	2			3	3	1	2	2			12.2			1	34	Abnormal	3.3	14.3		Normal					170	1.7	2.89	64.2	22.2
695	2	2	58	2	2	2			3	3	2			98						87	Abnormal	3.53	9.1	Mild									42
696	2	8	35	2	2	2			3	4	2	2		100						19	Normal	4.07	11.8	Mild									58.7
697	2	8	22	1	2	2			4	4	2			121						27	Abnormal		13.5		Normal								66
698	2	8	24	2	2	2			4	4	2									51	Abnormal		11.3	Mild						156	1.56	2.43	48.4	19.89
699	2	8	58	2	2	2			4	4	1	1	2		117	6.8	116	1		17	Normal		14.1	Normal						140	1.4	1.96	70.6	36
700	2	8	22	2	2	2			3	3	2			89						38	Abnormal	4.85	11.4	Mild		Immunocytopenic purp		Other		147	1.47	2.16	39.5	18.28
701	2	5	42	1	2	2			4	4	2	2		85						76	Abnormal	3.64	11.8		Mild					158.5	1.585	2.51	34	13.53
702	2	8	25	2	2	2			3	3	2			87						8	Normal		11.2	Mild						153	1.53	2.34	45	19.22
703	2	8	32	2	2	2			3	3	2			79		5.8				87	Abnormal	3.8	10.4	Mild		knee arthritis				148	1.48	2.19	38.1	17.39
704	2	8	26	1	2	2			4	4	2			99		6.3				62	Abnormal	3.4	11.2		Mild					173	1.73	2.99	67.2	22.45
705	2	8	46	2	2	2			3	3	2			152						17	Normal	4.08	11.9	Mild						154	1.54	2.37	47.4	19.99
706	2	8	61	1	2	2			3	3	1		2	356	55		243		1	91	Abnormal	3	9.3		Mild					152	1.52	2.31	55.9	24.2
707	2	8	52	1	2	2			4	4	2			88						49	Abnormal	4.31	12.9		Mild	hepatitis b positive		HbSAg+		164	1.64	2.69	70	26.03
708	2	8	72	1	2	2			3	4	2	2		127						117	Severe	3.11	9.85		Mild					159	1.59	2.53	45	17.8
709	1		76	1	2	2			4	4	2			99						80	Abnormal	2.7	9		Mild					165	1.65	2.72	41.08	15.09
710	1		50	1	1	2			4	4	1	1	2	340	18	10.9		2	2	60	Abnormal		10.5		Mild					165	1.65	2.72	61.22	22.5
711	2	8	54	1	2	2			4	4	2			100		5.6				90	Abnormal	3.4	10.1		Mild	polyarthritis		Other		165	1.65	2.72	67	24.61
712	1		36	2	2	2			3	3	2	2		97						65	Abnormal	3.35	10.6	Mild						156	1.56	2.43	48	19.72
713	1		40	1	2	2			1	1	1		2	331					2			3.59	11		Mild					162	1.62	2.62	74	28.2
714	1		71	1	2	2			2	4	2			181		5.7				78	Abnormal	2.34	12.1		Mild	Expired				177	1.77	3.13	52	16.6
715	1		48	1	2	2			4	4	1	2	2		170	10.7			2	86	Abnormal	3.55	11.2		Mild	vitiligo	hypothyrodisum	Other		165.5	1.655	2.74	43.25	15.8
716	1		71	1	2	2			1	1	1	1	2	120	100	6.8	151		2	2	Normal	3.13	18.6		Normal
717	1		36	2	2	2			3	3	1	2	2	343	339	12	347		2	74	Abnormal	3.29	10.1	Mild						141	1.41	1.99	41.3	20.8
718	1		43	1	2	2			1	3	2	2		121						82	Abnormal	3.1	9.1		Mild					176	1.76	3.1	51	16.46
719	1		40	2	1	2			4	4	1	1	2	681				1	1	31	Abnormal	4.4	11.8	Mild						147	1.47	2.16	38	17.6
720	1		33	1	2	2			4	4	1	1	2	116	122	10	304		1	9	Normal	2.44	13.1		Normal					158.5	1.585	2.51	38.8	15.4
722	1		63	1	2	2			1	1	1	2	2	103		7.6		1	2	100	Severe	2.63	10.9		Mild	Liver cirrhosis	portal hypertension	CLD	HTN	155	1.55	2.4	46.7	19.4
723	1		76	1	2	2			4	4	2	2		168		5.8						3.68	12.6		Mild					165	1.65	2.72	49.9	18.33
724	1		53	2	1	2			3	3	2	2		76						45	Abnormal		13.3	Normal						145	1.45	2.1	38	18.07
725	1		46	1	2	2			1	3	1	1	2		114	9.5	172	1	1	12	Normal	3.69	13.4		Normal	HTN		HTN					74.92
726	1		50	1	2	2			4	4	1	1	2	377		16.6	461	1	1	33	Abnormal	3.49	11.7		Mild		Acute kidney disease		CKD	172	1.72	2.96	67.9	23
727	1		56	1	2	2			4	1	1	2	2		200	12.3	242	1	1	62	Abnormal	3.5	12.7		Mild					153.5	1.535	2.36	36.02	15.3
728	2	5	28	2	1	2			3	3	2	2		74						29	Abnormal		10.8	Mild
729	1		43	1	2	2			4	4	1	1	2	134		8.8		1	2	2	Normal	4.1	11.7		Mild					161.5	1.615	2.61	56.6	21.7
730	1		62	1	2	2			3	3	1	1	2	251	179	11.2	286	2	2	65	Abnormal	3.48	12.4		Mild					162	1.62	2.62	62.7	23.9
731	1		20	1	2	2			4	4	2	1		114			108			60	Abnormal	3.55	12.2		Mild					168	1.68	2.82	54	19.13
732	1		28	1	2	2			4	4	2	2		102						68	Abnormal	3.6	11.4		Mild					160	1.6	2.56	47	18.36
733	1		30	1	2	2			4	4	2			121						42	Abnormal	3.2	12.9		Mild					159	1.59	2.53	45	17.8
734	1		38	1	2	2			4	4	1	1	2		92	10.5	208	1	1	25	Abnormal	3.51	16.4		Normal					162	1.62	2.62	61.2	23.3
735	1		36	1	2	2			4	4	2			96								3.51	12.2		Mild					170	1.7	2.89	57.42	19.87
736	1		37	2	2	2			4	4	2	2		92						55	Abnormal	3.2	10.9	Mild						156	1.56	2.43	43.78	17.99
737	1		34	2	1	2			4	4	2			142						96	Abnormal		7.9	Mild		expired
738	1		58	1	1	2			2	4	1	1	2	233	434	9.3	560		2	80	Abnormal	2.59	9.4		Mild	copd		Lung disease		164	1.64	2.69	48	17.8
739	1		45	1	2	2			4	1	2			111						75	Abnormal	2.55	11.4		Mild	copd	liver disease	Lung disease	CLD				53.68
740	1		18	2	2	2			4	4	2	1		78						9	Normal		10.9	Mild						163	1.63	2.66	38.58	14.52
741	1		61	1	2	2			4	2	2			112		6				104	Severe		8.5		Mild					161	1.61	2.59	36.6	14.12
742	1		60	1	2	2			4	4	1	1	2	352		14.2			2	47	Abnormal	4.21	12.9		Mild	HTN		HTN					59.5
743	1		45	1	1	2			3	3	1		2		212		205		1			2.55	6.6		Severe	HTN		HTN					53
744	1		45	1	1	2			4	1	2	2		82		5.7				71	Abnormal	3.91	12		Mild	herpis zoster		Other					50
745	1		47	1	2	2			4	4	1	2	2		249	9.1	279		1	87	Abnormal	3.6	12		Mild								60.5
746	1		80	2	2	2			3	3	1		2	1210				1	2	56	Abnormal	2.55	9.7	Mild									39.3
747	2	8	31	1	2	2			1	1	2	2		98						54	Abnormal	4.44	12.4		Mild	asthama		Lung disease		169	1.69	2.86	58.2	20.38
748	2	8	32	2	2	2			3	3	2	2		82						16	Normal	4.53	11.7	Mild						155.5	1.555	2.42	54	22.33
749	2	8	24	2	1	2			3	3	2			88						11	Normal		11.7	Mild						147.5	1.475	2.18	42	19.3
750	2	5	53	1	2	2			4	4	2			72						32	Abnormal		12.9		Mild					163	1.63	2.66	45	16.94
751	2	8	45	1	2	1	1	2	1	2	2			157	87	6.2	126			73	Abnormal	3.6	10.4		Mild	Anemia		Other		162	1.62	2.62	55	20.96
752	2	8	45	1	2	1	1	1	4	4	2			133									10.3		Mild					154	1.54	2.37	46.22	19.49
753	1	7	39	1	1	1	1	1	4	4	2			77						74	Abnormal	3.96	10.9		Mild					156	1.56	2.43	43	17.67
754	2	5	49	2	2	2			4	4	1	1	2	121	93	7.1		1		69	Abnormal	2.4	7.5	Mild		HTN	CKD	HTN	CKD	147.5	1.475	2.18	34.62	15.9
755	2	5	53	1	2	2			1	1	1	1	2	138		6.9				83	Abnormal	1.61	7.6		Mild	hepatities b		HbSAg+		157	1.57	2.46	49.8	20.2
756	2	5	29	1	2	2			4	1	2	1								54	Abnormal	4.26	11.9		Mild					176	1.76	3.1	62	20.02
757	2	6	19	1	2	2			4	4	2	1			88	5.6	66			7	Normal	4.73	14.1		Normal					184	1.84	3.39	145	42.83
758	1	5	60	1	2	2			4	4	2				90	6.2	191					3.2	10.9		Mild					172	1.72	2.96	45	15.21
759	2	8	53	1	2	2			4	4	1	1	2		149	13.4	150						13.4		Normal					173	1.73	2.99	70	23.4
760	1		28	1	2	2			4	4	2			113						83	Abnormal	2.76	11		Mild								46
761	1		45	1	1	2			4	4	1	1	2	350	383	10.9	442		1			3.3	9.6		Mild	Anemia	HTN	Anemia	HTN				53
762	2	5	28	1	2	2			4	4	2			93						53	Abnormal		9.7		Mild					173	1.73	2.99	51	17.04
763	2	5	35	1	2	2			4	4	2	2		108						86	Abnormal	3.23	10.9		Mild					168	1.68	2.82	56.32	19.95
764	2	5	43	2	2	1	1	1	4	4	1	1	2	154		6.8						3.7	11.1	Mild						147	1.47	2.16	55	25.5
765	2	5	35	2	2	1	1	1	3	3	2			113						51	Abnormal	3.84	6.9	Severe
766	2	5	50	2	2	2			4	4	2	1		114						67	Abnormal	2.5	9.3	Mild		HCV POSITIVE		Hepatitis C		151.2	1.512	2.29	44.8	19.6
767	2	5	30	1	2	1	1	1	4	4	2			89						21	Abnormal	2.93	10.6		Mild					171	1.71	2.92	40.6	13.88
768	2	5	18	1	2	2			4	4	2			84						4	Normal	4.3	12.8		Mild					170	1.7	2.89	55	19.03
769	2	5	41	2	2	2			4	4	2			98						39	Abnormal	3.82	11	Mild						155	1.55	2.4	49	20.4
770	2	5	30	2	2	1	1	2	3	1	2			100						122	Severe	1.85	6.9	Severe		CLD		CLD		160	1.6	2.56	52	20.31
771	2	5	33	1	2	2			4	4	1	1	2	114		6.1				78	Abnormal		10.4		Mild					164	1.64	2.69	49	18.2
772	2	8	42	1	2	2			4	4	2			85						76	Abnormal	3.64	11.8		Mild					158.5	1.585	2.51	34	13.53
773	2	5	54	2	2	2			4	4	1	1	2	546	239	10.5		1	1			3.02	12.2	Normal						157	1.57	2.46	51	20.7
774	2	5	30	1	2	2			4	4	2			89						67	Abnormal	3.7	9.5		Mild					160	1.6	2.56	49.76	19.44
775	2	5	30	1	2	2			4	4	2	1		89						21	Abnormal	2.93	10.6		Mild	family h/o TB		Family history of TB		171	1.71	2.92	40.6	13.88
776	2	5	18	1	2	2			4	4	2			84						40	Abnormal	4.3	12.8		Mild					170	1.7	2.89	55	19.03
777	2	5	41	2	2	2			3	3	2			98						39	Abnormal	3.82	11	Mild						154	1.54	2.37	49	20.66
778	2	5	33	1	2	2			3	1	2			114		6.1				78	Abnormal	2.7	10.4		Mild					164	1.64	2.69	49.2	18.29
779	2	8	42	1	2	2			4	4	2			85						76	Abnormal	3.64	11.8		Mild					158.5	1.585	2.51	34	13.53
780	2	5	30	1	2	1	1	1	4	4	2			100						122	Severe	1.85	6.9		Severe	liver cirrhosis		CLD		160	1.6	2.56	53.8	21.02
781	2	5	53	1	2	2			1	1	1	1	2	138		6.9				83	Abnormal	1.61	7.6		Mild	Hepatitis B +ve		HbsAg+		153.5	1.535	2.36	44.34	18.8
782	2	5	53	1	2	2			4	4	2			89						32	Abnormal		12.9		Mild					163	1.63	2.66	45	16.94
783	2	5	49	2	2	2			4	4	1	1	2	121	93	7.1		1		69	Abnormal	2.4	7.5	Mild		Anemia		Anemia		147.5	1.475	2.18	34.62	15.9
784	2	8	24	2	1	2			4	4	2			88						11	Normal		1.7	Severe						143	1.43	2.04	35	17.12
785	2	5	28	1	2	2			4	4	2	2		93						53	Abnormal		9.7		Mild					173	1.73	2.99	51	17.04
786	2	5	29	1	2	2			4	1	2											3.47	11.9		Mild					176	1.76	3.1	67	21.63
787	2	5	35	2	2	1	3	2	4	4	2			113						51	Abnormal	3.84	10.3	Mild
788	2	5	43	2	2	1	1	1	4	4	2			154		6.8						3.7	11.1	Mild						147	1.47	2.16	55	25.45
789	2	5	35	1	2	2			4	4	2			108						86	Abnormal		10.9		Mild					168	1.68	2.82	56.32	19.95
790	2	5	22	2	2	2			3	3	2			104						94	Abnormal	2.99	8.1	Mild						139	1.39	1.93	34	17.6

## Sheet: Legend
IDNO
TypeTB	1= Pulmonary TB, 2= Extra pulamonary tb, 3= PTB+EPTB
Age
Sex	1= Male, 2= Female
HpNO
DOA
Occupation	0= Not working, 2= Agriculturist, 3= Labourer, 4= House wife, 5= Student, 6= Child, 7= Doctor, 8= Teacher, 9= carpenter, 10= house keeping, 11= employee, 12= service, 13= driver, 14= self employee, 15=nurse, 16= technician, 17= painter, 18= librarian, 19= retired.
Fever	0= no, 1= yes
Cough	0= no, 1= yes
LossAppetite	0= no, 1= yes
LossWeight	0= no, 1= yes
HeadAche	0= no, 1= yes
Vomiting	0= no, 1= yes
Breathlessness	0= no, 1= yes
Seizures	0= no, 1= yes
NeckSwelling	0= no, 1= yes
AbdPain	0= no, 1= yes
BackPain	0= no, 1= yes
ChestPain	0= no, 1= yes
OthrSympms
PTBstatus	0= N/A, 1= new, 2= relapsed,3= not documented
EPTBcaseStatus	1= new, 2= relpsed, 3= not documented
HiTB	1= yes, 2= no, 3= not documented
HiTBtype	1= Pulmonary TB, 2= Extra pulamonary tb
HiTBwhen	1= <10 years, 2= >10 years, 3= not documented, 4= 10 years
HiTBtrtmntDurtn	0= n/a, 1= 6 months, 2= > 6 months, 3= Not documented, 4= <6 months
HiTBtretmntStatus	1= completed, 2= default, 3= failure, 4= not documented
EPTBsite	0=not available, 1= tb meningitis, 2= pleural effusion, 3= pericardial effusion, 4= spine tb, 5= abdomen tb, 6= cutaneous tb, 7= disseminated tb, 8= lymph node tb, 9= tuberculoma, 10= tb meningitis+tuberculoma, 11= joint tb, 12= laryngitis, 13= miliary tb, 14= peritonial tb, 15= genitourinary tb, 16= epididymorchitis, 17= endobronchial.
confirmedEPTB	0= no, 1= yes
EPTBdiagnosis1	1= sputum positivity, 2= pleural fluid analysis, 3= ascitic fluid analysis, 4= CSF analysis, 5= imaging, 6= HPE report, 7= Bone marrow biopsy report, 8= microbiology culture positive, 9= nucleic acid amplification test
EPTBdiagnosis2	1= sputum positivity, 2= pleural fluid analysis, 3= ascitic fluid analysis, 4= CSF analysis, 5= imaging, 6= HPE report, 7= Bone marrow biopsy report, 8= microbiology culture positive, 9= nucleic acid amplification test
EPTBdiagnosis3	1= sputum positivity, 2= pleural fluid analysis, 3= ascitic fluid analysis, 4= CSF analysis, 5= imaging, 6= HPE report, 7= Bone marrow biopsy report, 8= microbiology culture positive, 9= nucleic acid amplification test
Smoking	1= current, 2= former, 3= no, 4= not documented
Alcoholic	1= current, 2= former, 3= no, 4= not documented
VAR00009
SputumAFB	1= positive, 2= negative, 3= not documented, 4= not done
OtherAFB	1= urine, 2= wound swab, 3= pus, 4= peritoneal fluid, 5= pleural fluid, 6= BAL fluid, 7= cyst wall, 8= tissue.
LiquidCultureMTB	1= positive, 2= negative, 3= not documented, 4= not done
VAR00002
Diabetes	1= yes, 2= no
DMduration	1= <5 years, 2= >5 years, 3= not documented, 4= recent
DMtype	1= type 1, 2= type 2, 3= not documented
DMetiology	1= new, 2= follow up, 3= not documented
RandomBS
FastingBS
PostprandBS
HbA1c
NoOHA
Insulin	1= yes, 2= no
VAR00001
HIV	1= yes, 2= no, 3= not tested
HIVduratn	1= <5 years, 2= >5 years, 3= not documented
TBsinceHIVdiag	0= simultaneously, 1= with in 6 months, 2= 1 year, 3= 3 years, 4= 5 years, 5= 8 years, 6= not documented
CD4count
HIVtreatmnt	1= on ART, 2= no ART, 3= not documented
VAR00003
Height
Weight
BMI
VAR00004
Hb
HCT
WBCcount
Neutrophil
Lymphocytes
Monocytes
Esinophils
Basophils
PlateletsCount
ESR
SerumAlbumin
VAR00005
ChestXray	0= normal, 1= unilateral, 2= bilateral, 3= not documented
XRayfinding	1= pleural effusion, 2= fibrosis, 3= cavity, 4= consolidation, 5= miliary mottling, 6= others, 7= if more than 2 findings, 8= opacity,9= infiltration, 10= shadow, 11= crepts, 12= Haziness, 13= hydropneumothorax, 14= patch, 15= collapsed, 16= abscess.
Riskfactors1
Riskfactors2
VAR00006
agelimit
PrimaryLast	0= duplicate case, 1= primary case.
